# Supplementary material for: The transcriptional landscape of glycosylation-related genes in cancer
Source: iScience. 2024 Jan 29;27(3):109037. doi: 10.1016/j.isci.2024.109037 (PMC10879703; doi:10.1016/j.isci.2024.109037)
Supplement: Table S1. List of Glycosylation-related genes used in this article, related to Figure 1 [file mmc2.xlsx]

## Sheet: Table S1
Table S1, Related to Figure 1. List of Glycosylation-related genes used in this paper.
Gene name	NCBI Gene ID	Other Names
A4GALT	53947
A4GNT	51146
ABO	28
AGA	175
ALG1	56052
ALG10	84920
ALG10B	144245
ALG11	440138
ALG12	79087
ALG13	79868
ALG14	199857
ALG2	85365
ALG3	10195
ALG5	29880
ALG6	29929
ALG8	79053
ALG9	79796
B3GALNT1	8706
B3GALNT2	148789
B3GALT1	8708
B3GALT2	8707
B3GALT4	8705
B3GALT5	10317
B3GALT6	126792
B3GAT1	27087
B3GAT2	135152
B3GAT3	26229
B3GLCT	145173	B3GALTL
B3GNT2	10678
B3GNT3	10331
B3GNT4	79369
B3GNT5	84002
B3GNT6	192134
B3GNT7	93010
B3GNT8	374907
B3GNT9	84752	MGC4655
B3GNTL1	146712
B4GALNT1	2583
B4GALNT2	124872
B4GALNT3	283358
B4GALNT4	338707
B4GALT1	2683
B4GALT2	8704
B4GALT3	8703
B4GALT4	8702
B4GALT5	9334
B4GALT6	9331
B4GALT7	11285
B4GAT1	11041	B3GNT1
C1GALT1	56913
C1GALT1C1	29071
CHPF	79586
CHPF2	54480
CHST1	8534
CHST10	9486
CHST11	50515
CHST12	55501
CHST13	166012
CHST14	113189
CHST15	51363
CHST2	9435
CHST3	9469
CHST4	10164
CHST5	23563
CHST6	4166
CHST7	56548
CHST8	64377
CHST9	83539
CHSY1	22856
CHSY3	337876
CMAS	55907
COLGALT1	79709	GLT25D1
COLGALT2	23127	GLT25D2
CSGALNACT1	55790
CSGALNACT2	55454
DAD1	1603
DDOST	1650
DPAGT1	1798
DPM1	8813
DPM2	8818
DPM3	54344
DPY19L1	23333
DPY19L2	283417
DPY19L3	147991
DPY19L4	286148
DSE	29940
DSEL	92126
EGOT	100126791
ENGASE	64772
EOGT	285203	C3orf64
EXT1	2131
EXT2	2132
EXTL1	2134
EXTL2	2135
EXTL3	2137
FKRP	79147
FKTN	2218
FPGT	8790
FUCA1	2517
FUCA2	2519
FUK	197258
FUT1	2523
FUT10	84750
FUT11	170384
FUT2	2524
FUT3	2525
FUT4	2526
FUT5	2527
FUT6	2528
FUT7	2529
FUT8	2530
FUT9	10690
GAL3ST1	9514
GAL3ST2	64090
GAL3ST3	89792
GAL3ST4	79690
GALC	2581
GALE	2582
GALK1	2584
GALK2	2585
GALNS	2588
GALNT1	2589
GALNT10	55568
GALNT11	63917
GALNT12	79695
GALNT13	114805
GALNT14	79623
GALNT15	117248	GALNTL2
GALNT16	57452	GALNTL1
GALNT18	374378	GALNTL4
GALNT2	2590
GALNT3	2591
GALNT4	8693
GALNT5	11227
GALNT6	11226
GALNT7	51809
GALNT8	26290
GALNT9	50614
GALNTL5	168391
GALNTL6	442117
GALT	2592
GANAB	23193
GBA	2629
GBA2	57704
GBA3	57733
GBGT1	26301
GCNT1	2650
GCNT2	2651
GCNT3	9245
GCNT4	51301
GCNT6	644378
GCNT7	140687
GLA	2717
GLB1	2720
GLCE	26035
GM2A	2760
GMDS	2762
GMPPA	29926
GMPPB	29925
GNB1	2782
GNB2L1	10399
GNE	10020
GNPDA1	10007
GNPNAT1	64841
GNS	2799
GPI	2821
GUSB	2990
GXYLT1	283464
GXYLT2	727936
HAS1	3036
HAS2	3037
HAS3	3038
HEXA	3073
HEXB	3074
HEXD	284004	HEXDC
HGSNAT	138050
HK1	3098
HK2	3099
HK3	3101
HPSE	10855
HPSE2	60495
HS2ST1	9653
HS3ST1	9957
HS3ST2	9956
HS3ST3A1	9955
HS3ST3B1	9953
HS3ST4	9951
HS3ST5	222537
HS3ST6	64711
HS6ST1	9394
HS6ST2	90161
HS6ST3	266722
HYAL1	3373
HYAL2	8692
HYAL3	8372
HYAL4	23553
IDS	3423
IDUA	3425
KHK	3795
LARGE1	9215	LARGE
LARGE2	120071	GYLTL1B
LFNG	3955
LGALS1	3956
LGALS12	85329
LGALS13	29124
LGALS14	56891
LGALS16	148003
LGALS2	3957
LGALS3	3958
LGALS3BP	3959
LGALS4	3960
LGALS7	3963
LGALS7B	653499
LGALS8	3964
LGALS9	3965
LGALS9B	284194
LGALS9C	654346
MAN1A1	4121
MAN1A2	10905
MAN1B1	11253
MAN1C1	57134
MAN2A1	4124
MAN2A2	4122
MAN2B1	4125
MAN2B2	23324
MAN2C1	4123
MANBA	4126
MFNG	4242
MGAT1	4245
MGAT2	4247
MGAT3	4248
MGAT4A	11320
MGAT4B	11282
MGAT4C	25834
MGAT4D	152586
MGAT5	4249
MGAT5B	146664
MGEA5	10724
MOGS	7841
MPI	4351
MUC1	4582
MUC12	10071
MUC13	56667
MUC15	143662
MUC16	94025
MUC17	140453
MUC19	283463
MUC2	4583
MUC20	200958
MUC21	394263
MUC3A	4584
MUC3B	57876
MUC4	4585
MUC5AC	4586
MUC5B	727897
MUC6	4588
MUC7	4589
MUC8	100129528
MUCL1	118430
NAGK	55577
NAGLU	4669
NANP	140838
NANS	54187
NDST1	3340
NDST2	8509
NDST3	9348
NDST4	64579
NEU1	4758
NEU2	4759
NEU3	10825
NEU4	129807
NPL	80896
OGT	8473
OVGP1	5016
PGAP4	84302	C9orf125
PGM1	5236
PIGA	5277
PIGB	9488
PIGC	5279
PIGH	5283
PIGM	93183
PIGP	51227
PIGQ	9091
PIGV	55650
PIGZ	80235
PMM1	5372
PMM2	5373
POFUT1	23509
POFUT2	23275
POGLUT1	56983	KTELC1
POGLUT2	79070	KDELC1
POGLUT3	143888	KDELC2
POMGNT1	55624
POMGNT2	84892	C3orf39
POMK	84197	SGK196
POMT1	10585
POMT2	29954
PSAP	5660
RENBP	5973
RFNG	5986
RFT1	91869
RPN1	6184
RPN2	6185
RXYLT1	10329	TMEM5
SGSH	6448
SLC33A1	9197
SLC35A1	10559
SLC35A2	7355
SLC35A3	23443
SLC35B1	10237
SLC35B2	347734
SLC35B3	51000
SLC35C1	55343
SLC35D1	23169
SLC35D2	11046
SPAM1	6677
ST3GAL1	6482
ST3GAL2	6483
ST3GAL3	6487
ST3GAL4	6484
ST3GAL5	8869
ST3GAL6	10402
ST6GAL1	6480
ST6GAL2	84620
ST6GALNAC1	55808
ST6GALNAC2	10610
ST6GALNAC3	256435
ST6GALNAC4	27090
ST6GALNAC5	81849
ST6GALNAC6	30815
ST8SIA1	6489
ST8SIA2	8128
ST8SIA3	51046
ST8SIA4	7903
ST8SIA5	29906
ST8SIA6	338596
STS	412
STT3A	3703
STT3B	201595
SULF1	23213
SULF2	55959
TMEM241	85019	C18orf45
TMTC1	83857
TMTC2	160335
TMTC3	160418
TMTC4	84899
TPST1	8460
TPST2	8459
TSTA3	7264
TUSC3	7991
UAP1	6675
UGCG	7357
UGCGL1	56886	UGGT1
UGCGL2	55757	UGGT2
UGDH	7358
UGP2	7360
UGT1A1	54658
UGT2A1	10941
UGT2B10	7365
UGT2B17	7367
UGT2B28	54490
UGT2B4	7363
UGT8	7368
UST	10090
UXS1	80146
WBSCR17	64409
XXYLT1	152002	C3orf21
XYLT1	64131
XYLT2	64132
