# Supplementary material for: The transcriptional landscape of glycosylation-related genes in cancer
Source: iScience. 2024 Jan 29;27(3):109037. doi: 10.1016/j.isci.2024.109037 (PMC10879703; doi:10.1016/j.isci.2024.109037)
Supplement: Table S2. List of Glycosylation-related genesets used in this article, related to Figure 1 [file mmc3.xlsx]

## Sheet: Table S2
Table S2, Related to Figure 1. List of Glycosylation-related genesets used in this paper.
GO_GANGLIOSIDE_BIOSYNTHETIC_PROCESS	> The chemical reactions and pathways resulting in the formation of ceramide oligosaccharides carrying in addition to other sugar residues, one or more sialic acid residues.	ST6GALNAC1	ST6GALNAC2	ST6GALNAC3	ST6GALNAC4	ST6GALNAC5	ST6GALNAC6	ST8SIA2	ST8SIA3	ST8SIA4	ST8SIA6	B4GALNT1	ST3GAL1	ST3GAL2	C20ORF173	ST3GAL3	ST3GAL4	ST3GAL5	ST3GAL6
REACTOME_BIOSYNTHESIS_OF_THE_N_GLYCAN_PRECURSOR_DOLICHOL_LIPID_LINKED_OLIGOSACCHARIDE_LLO_AND_TRANSFER_TO_A_NASCENT_PROTEIN	> Genes involved in Biosynthesis of the N-glycan precursor (dolichol lipid-linked oligosaccharide, LLO) and transfer to a nascent protein	ALG12	ALG13	ALG14	GMPPA	ALG2	ALG3	ALG6	ALG8	ALG9	RFT1	DPM1	DPM2	GNPNAT1	GMPPB	PGM3	GFPT2	ALG1	DOLK	DOLPP1	DPM3	ALG5	ALG11	PMM1	PMM2	MPI	DPAGT1	ALG10	ALG10B
GO_HEPARAN_SULFATE_PROTEOGLYCAN_BIOSYNTHETIC_PROCESS	> The chemical reactions and pathways resulting in the formation of the heparan sulfate proteoglycan, a glycosaminoglycan with repeat unit consisting of alternating alpha-(1->4)-linked hexuronic acid and glucosamine residues; the former are a mixture of sulfated and nonsulfated D-glucuronic acid and L-iduronic acid; the L-iduronic acid is either sulfated or acetylated on its amino group as well a…	CSGALNACT1	XYLT1	EXTL2	XYLT2	HS3ST3B1	HS3ST5	HS6ST1	HS6ST2	B3GALT6	DSE	B3GAT3	EXT1	EXT2	NDST1	EXTL1	NDST2	EXTL3	NDST3	NDST4	VANGL2	LIPC	GLCE	HS6ST3
GO_SPHINGOLIPID_BIOSYNTHETIC_PROCESS	> The chemical reactions and pathways resulting in the formation of sphingolipids, any of a class of lipids containing the long-chain amine diol sphingosine or a closely related base (a sphingoid).	PRKD1	GBA	COL4A3BP	DEGS2	PPAP2A	PPAP2C	PPM1L	CLN8	PTPLB	SAMD8	SGMS1	SPTLC3	SGMS2	SGPL1	SPTSSA	SPTSSB	P2RX1	LARGE	PPAP2B	SPHK1	KDSR	SPHK2	SPTLC1	SPTLC2	FAM57B	ALDH3B1	GAL3ST1	ALDH3B2	PTPLA	P2RX7	ST8SIA1	ST8SIA5	AGK	CSNK1G2	ALOX12B	ELOVL1	ALOXE3	FA2H	B4GALNT1	SMPD1	ST3GAL1	SMPD4	ST3GAL2	C20ORF173	ST3GAL3	ST3GAL4	ST3GAL5	ACER1
GO_LIPOSACCHARIDE_METABOLIC_PROCESS	> The chemical reactions and pathways involving liposaccharide.	GBA	PNLIPRP2	GLB1	GLTPD1	PGAP2	ARSA	ARSD	HEXB	PSAP	ARSE	PSAPL1	ARSF	B3GNT5	ARSG	ARSH	ARSI	ARSJ	ARSK	ASAH1	CERK	CWH43	GAL3ST3	DPM3	CREM	STS	GLTP	GAL3ST2	GAL3ST4	KDELC1	KDELC2	ENPP7	ITGB8	GBGT1	GPAA1	B4GALNT1	SMPD1	SMPD3	SMPD4	C20ORF173	GBA2	ALG5	MPPE1	CLN6	CTSA	SUMF1	ALDH5A1	DPM1	DPM2
REACTOME_METABOLISM_OF_CARBOHYDRATES	> Genes involved in Metabolism of carbohydrates	SDC3	SDC4	UST	VCAN	GOT1	CD44	GOT2	GLB1	GNS	GUSB	HEXB	HMMR	HPSE	HPSE2	IDS	MDH1	IDUA	GCKR	MDH2	LYVE1	NAGLU	SGSH	SLC37A4	STAB2	GXYLT1	HS3ST4	LCT	PRPS1	DCN	PPP2R5D	HYAL2	PGLS	PRKACA	RPIA	PRKACB	PRKACG	SLC2A1	SLC2A2	SLC2A3	NUP62	SLC25A12	NUP107	SLC25A13	NUP133	NUP153	NUP188	AGL	NUP205
GO_CHONDROITIN_SULFATE_PROTEOGLYCAN_METABOLIC_PROCESS	> The chemical reactions and pathways involving chondroitin sulfate proteoglycan, any glycoprotein whose glycosaminoglycan units are chondroitin sulfate. Chondroitin sulfates are a group of 10-60 kDa glycosaminoglycans, widely distributed in cartilage and other mammalian connective tissues; the repeat units consist of beta-(1,4)-linked D-glucuronyl beta-(1,3)-N-acetyl-D-galactosamine sulfate.	SLC35D1	BCAN	BGN	CHPF	VCAN	CHPF2	XYLT1	XYLT2	CHST11	CHST12	CHST13	IMPAD1	CHST15	CHST3	CHST9	CHSY1	HEXB	CHSY3	CSGALNACT2	CSPG5	CYTL1	DSE	DSEL	HYAL4	IDS	DCN	IDUA	EGFLAM	CSPG4	CHST7	ARSB	CSGALNACT1	HEXA	NDNF	SPOCK2	SPOCK3	ACPL2	HYAL1	B3GALT6	B3GAT1	B3GAT2	B3GAT3	NCAN
GO_GLYCOPROTEIN_METABOLIC_PROCESS	> The chemical reactions and pathways involving glycoproteins, any protein that contains covalently bound glycose (i.e. monosaccharide) residues; the glycose occurs most commonly as oligosaccharide or fairly small polysaccharide but occasionally as monosaccharide.	SLC35D1	UST	VCAN	XYLT1	XYLT2	PARP2	AGER	HEXB	HPSE	HYAL4	IDS	IDUA	LIPC	SGSH	EGFLAM	GAL3ST3	GCNT1	GXYLT1	GOLPH3	SIRT3	SIRT1	NDNF	SPOCK2	SPOCK3	ENTPD5	ERP44	UGGT1	HS3ST4	LECT1	BMPR1B	DCN	GCNT3	TMEM165	TET1	IGF1	MUC16	MAN2A1	ART4	ATP7A	SLC35C2	VANGL2	PSEN1	VEGFB	PORCN	SIRT6	ALG1	B3GALNT1	C1GALT1
GO_HEPARAN_SULFATE_PROTEOGLYCAN_METABOLIC_PROCESS	> The chemical reactions and pathways involving any proteoglycan containing heparan sulfate, any member of a group of glycosaminoglycans that have repeat units consisting of alternating alpha-(1->4)-linked hexuronic acid and glucosamine residues, the former being a mixture of sulfated and nonsulfated D-glucuronic and L-iduronic acids, and the latter being either sulfated or acetylated on its amin…	XYLT1	XYLT2	HPSE	DSE	EXT1	EXT2	EXTL1	EXTL3	VANGL2	LIPC	GLCE	HS6ST3	GPC1	SULF1	CSGALNACT1	SULF2	EXTL2	HS3ST3B1	HS3ST5	HS6ST1	HS6ST2	B3GALT6	B3GAT3	NDST1	NDST2	HS3ST4	NDST3	NDST4
GO_SULFUR_COMPOUND_CATABOLIC_PROCESS	> The chemical reactions and pathways resulting in the breakdown of compounds that contain sulfur, such as the amino acids methionine and cysteine or the tripeptide glutathione.	BCAN	MLYCD	BGN	VCAN	AHCY	GALNS	GLB1	GNS	HEXB	NUDT7	CSPG5	HPSE	HYAL4	CBS	IDS	DCN	IDUA	AGXT	CTH	CDO1	FMOD	PCYOX1L	GPC1	CSPG4	ARSB	GGT1	HEXA	PCYOX1	PRELP	ACAN	HYAL1	KERA	ADO	MTRR	LUM	NCAN	ACOT7	OGN	OMD
KEGG_GLYCOSAMINOGLYCAN_BIOSYNTHESIS_CHONDROITIN_SULFATE	> Glycosaminoglycan biosynthesis - chondroitin sulfate	B4GALT7	CHST7	UST	CHPF	CHPF2	CSGALNACT1	XYLT1	XYLT2	CHST11	CHST12	CHST13	CHST14	CHST15	CHST3	CHSY1	CHSY3	CSGALNACT2	B3GALT6	B3GAT1	DSE	B3GAT2	B3GAT3
KEGG_GLYCOSAMINOGLYCAN_DEGRADATION	> Glycosaminoglycan degradation	ARSB	HEXA	GALNS	HS3ST3A1	GLB1	HS3ST3B1	GNS	GUSB	HEXB	HGSNAT	SPAM1	HPSE	HYAL1	HYAL2	HPSE2	HYAL3	HYAL4	IDS	IDUA	NAGLU	SGSH
REACTOME_A_TETRASACCHARIDE_LINKER_SEQUENCE_IS_REQUIRED_FOR_GAG_SYNTHESIS	> Genes involved in A tetrasaccharide linker sequence is required for GAG synthesis	SDC3	SDC4	B4GALT7	BCAN	BGN	VCAN	DCN	GXYLT2	GPC1	GPC2	GPC3	GPC4	CSPG4	GPC5	GXYLT1	GPC6	HSPG2	AGRN	B3GALT6	B3GAT1	B3GAT2	B3GAT3	NCAN	SDC1	SDC2
GO_FUCOSYLATION	> The covalent attachment of a fucosyl group to an acceptor molecule.	FUT7	SPON1	CFP	SLC35C2	B3GALTL	FUT3	FUT8	ADAMTS7	FUT1	THBS1	FUT10	FUT2	FUT4	FUT11	FUT5	FUT6	POFUT1	FUT9	POFUT2	ADAMTS5	ADAMTS13	ADAMTSL1	C10ORF125	ADAMTSL4
GO_GLYCOLIPID_BIOSYNTHETIC_PROCESS	> The chemical reactions and pathways resulting in the formation of glycolipid, a class of 1,2-di-O-acylglycerols joined at oxygen 3 by a glycosidic linkage to a carbohydrate part (usually a mono-, di- or tri-saccharide).	DPM1	DPM2	PGAP2	B3GNT5	PGAP3	PIGA	PIGB	PIGC	CWH43	PIGF	GAL3ST3	PIGG	PIGH	PIGK	PIGL	PIGM	PIGN	PIGO	DPM3	PIGP	PGAP1	PIGQ	LARGE	PIGS	PIGT	PIGU	PIGV	PIGW	PIGX	PIGY	PIGZ	PLAUR	GAL3ST2	GAL3ST4	GAL3ST1	GBGT1	ST8SIA1	ST8SIA5	GPAA1	B4GALNT1	ST3GAL1	ST3GAL2	C20ORF173	ST3GAL3	ST3GAL4	ST3GAL5	ST3GAL6	ST6GALNAC1
GO_FUCOSE_METABOLIC_PROCESS	> The chemical reactions and pathways involving fucose, or 6-deoxygalactose, which has two enantiomers, D-fucose and L-fucose.	FUT7	FUCA1	B3GALTL	FUT8	FUT1	FUT10	FUT2	FUT4	FUCA2	FUT5	FUT6	POFUT1	FUT9	POFUT2	C10ORF125	FPGT
GO_GLYCOSPHINGOLIPID_BIOSYNTHETIC_PROCESS	> The chemical reactions and pathways resulting in the formation of glycosphingolipid, a compound with residues of sphingoid and at least one monosaccharide.	ST8SIA1	ST8SIA5	B4GALNT1	ST3GAL1	ST3GAL2	C20ORF173	ST3GAL3	ST3GAL4	ST3GAL5	ST3GAL6	ST6GALNAC1	ST6GALNAC2	ST6GALNAC3	ST6GALNAC4	ST6GALNAC5	ST6GALNAC6	ST8SIA2	ST8SIA3	ST8SIA4	ST8SIA6	LARGE	UGCG	UGT8	A4GALT	GAL3ST1
REACTOME_CHONDROITIN_SULFATE_DERMATAN_SULFATE_METABOLISM	> Genes involved in Chondroitin sulfate/dermatan sulfate metabolism	SDC3	SDC4	B4GALT7	BCAN	UST	BGN	VCAN	CHPF	CHPF2	CHST11	CHST12	CHST13	CHST14	CHST15	CHST3	CHST9	HEXB	CHSY1	CHSY3	CSGALNACT2	DSE	IDS	IDUA	DCN	GXYLT2	GPC1	GPC2	GPC3	GPC4	CSPG4	GXYLT1	GPC5	GPC6	CHST7	CSGALNACT1	ARSB	HEXA	HSPG2	AGRN	HYAL1	B3GALT6	B3GAT1	B3GAT2	B3GAT3	NCAN	SDC1	SDC2
KEGG_GLYCOSPHINGOLIPID_BIOSYNTHESIS_GANGLIO_SERIES	> Glycosphingolipid biosynthesis - ganglio series	ST6GALNAC3	ST6GALNAC4	ST6GALNAC5	ST6GALNAC6	HEXA	GLB1	SLC33A1	ST8SIA1	ST8SIA5	B3GALT4	HEXB	B4GALNT1	ST3GAL1	ST3GAL2	ST3GAL5
GO_CERAMIDE_METABOLIC_PROCESS	> The chemical reactions and pathways involving ceramides, any N-acylated sphingoid.	GBA	COL4A3BP	DEGS2	ALDH5A1	HEXB	CLN3	ASAH1	CLN8	CERK	SAMD8	SGPL1	P2RX1	NSMAF	ORMDL1	ORMDL2	ORMDL3	SPTLC1	SPTLC2	FAM57B	GAL3ST1	ASAH2	PPP2CA	PPP2R1A	P2RX7	ITGB8	AGK	ALOX12B	ALOXE3	PLA2G15	B4GALNT1	GM2A	HTRA2	SMPD1	ST3GAL1	SMPD4	ST3GAL2	C20ORF173	ST3GAL3	ST3GAL4	GBA2	ST3GAL5	ACER1	ST3GAL6	ACER3	ST6GALNAC1	ST6GALNAC2	CERS1	ST6GALNAC3
REACTOME_ASPARAGINE_N_LINKED_GLYCOSYLATION	> Genes involved in Asparagine N-linked glycosylation	ALG12	MAN2A1	ALG13	ALG14	GMPPA	ALG2	PREB	ALG3	ALG6	ALG8	ALG9	CALR	RFT1	DPM1	DPM2	GNPNAT1	PGM3	MGAT1	GFPT2	ALG1	DOLK	DOLPP1	DPM3	ST6GAL1	SEC24B	EDEM1	ALG11	EDEM2	FUT8	EDEM3	PMM1	PMM2	RPN2	PDIA3	UGGT1	PRKCSH	B4GALT2	MGAT2	B4GALT3	B4GALT4	B4GALT5	GANAB	B4GALT6	CANX	RPN1	SAR1B	SEC13	SEC23A
GO_MUCOPOLYSACCHARIDE_METABOLIC_PROCESS	> The chemical reactions and pathways involving mucopolysaccharide.	SLC35D1	SLC35D2	UST	VCAN	XYLT1	XYLT2	CD44	CHP	IMPAD1	GALNS	GLB1	GNS	GUSB	HEXB	HMMR	HYAL3	HYAL4	IDS	IDUA	LYVE1	STAB2	EGFLAM	CSPG4	ITIH1	ITIH2	ITIH3	ITIH5	ITIH6	MKI67	NDNF	PIM1	SPOCK2	FGF2	SPOCK3	AKT1	HGF	IL1B	SLC9A1	DCN	HYAL2	IL15	ANGPT1	CHST2	CHST5	CHST6	CHST7	CSGALNACT1	PRELP
GO_SIALYLATION	> The covalent attachment of sialic acid to a substrate molecule.	ST6GALNAC1	ST6GALNAC2	ST6GALNAC3	ST6GALNAC4	ST6GALNAC5	ST6GALNAC6	ST8SIA2	ST8SIA3	ST8SIA4	ST8SIA6	ST6GAL2	ST8SIA1	ST8SIA5	ST6GAL1	ST3GAL1	ST3GAL2	C20ORF173	ST3GAL3	ST3GAL4	ST3GAL5	ST3GAL6
REACTOME_SPHINGOLIPID_DE_NOVO_BIOSYNTHESIS	> Genes involved in Sphingolipid de novo biosynthesis	PRKD1	COL4A3BP	DEGS2	PPAP2A	CSNK1G2	PPAP2C	PPM1L	ACER1	ACER3	CERS2	CERS3	CERS4	SGPP1	CERS5	OSBP	SGPP2	CERS6	SGMS1	SGMS2	SGPL1	ACER2	PPAP2B	SPHK1	VAPB	KDSR	SPHK2	SPTLC1	SPTLC2	DEGS1	VAPA
GO_SPHINGOLIPID_METABOLIC_PROCESS	> The chemical reactions and pathways involving sphingolipids, any of a class of lipids containing the long-chain amine diol sphingosine or a closely related base (a sphingoid).	PRKD1	SERINC5	GBA	COL4A3BP	GLB1	GLTPD1	ARSA	ARSD	HEXB	PSAP	ARSE	PSAPL1	ARSF	ARSG	ARSH	ARSI	ARSJ	ARSK	ASAH1	CERK	SAMD8	SGMS1	SGMS2	SGPL1	CREM	STS	SPHK1	KDSR	SPHK2	SPTLC1	SPTLC2	GLTP	ALDH3B1	ALDH3B2	PTPLA	P2RX7	ENPP7	ITGB8	AGK	CSNK1G2	ALOX12B	ALOXE3	PLA2G15	FA2H	B4GALNT1	SMPD1	SMPD3	SMPD4
REACTOME_HEPARAN_SULFATE_HEPARIN_HS_GAG_METABOLISM	> Genes involved in Heparan sulfate/heparin (HS-GAG) metabolism	SDC3	SDC4	VCAN	GLB1	GUSB	HPSE	HPSE2	IDS	IDUA	NAGLU	SGSH	CSPG4	GXYLT1	AGRN	B3GALT6	B3GAT1	B3GAT2	B3GAT3	HS3ST4	B4GALT7	BCAN	BGN	EXT1	DCN	EXT2	GXYLT2	GLCE	HS6ST3	GPC1	GPC2	GPC3	GPC4	GPC5	GPC6	HS2ST1	HS3ST1	HS3ST2	HS3ST3A1	HS3ST3B1	HS3ST5	HS3ST6	HS6ST1	HS6ST2	HSPG2	NCAN	NDST1	NDST2	NDST3
GO_KERATAN_SULFATE_BIOSYNTHETIC_PROCESS	> The chemical reactions and pathways resulting in the formation of keratan sulfate, a glycosaminoglycan with repeat units consisting of beta-1,4-linked D-galactopyranosyl-beta-(1,4)-N-acetyl-D-glucosamine 6-sulfate and with variable amounts of fucose, sialic acid and mannose units; keratan sulfate chains are covalently linked by a glycosidic attachment through the trisaccharide galactosyl-galact…	B4GALT4	B4GALT5	B4GALT6	SLC35D2	CHST1	B4GALT1	ST3GAL1	FMOD	ST3GAL2	ST3GAL3	ST3GAL4	ST3GAL6	CHST2	CHST5	CHST6	PRELP	ACAN	KERA	LUM	B3GNT1	B3GNT2	B3GNT3	B3GNT4	B3GNT7	OGN	OMD	B4GALT2	B4GALT3
GO_SULFUR_COMPOUND_BIOSYNTHETIC_PROCESS	> The chemical reactions and pathways resulting in the formation of compounds that contain sulfur, such as the amino acids methionine and cysteine or the tripeptide glutathione.	SLC35D1	SLC35D2	DLD	UST	VCAN	XYLT1	XYLT2	ADI1	SLC26A1	AHCY	APIP	SLC26A2	BHMT2	CBS	SLC35B2	SLC35B3	CTH	LIPC	EIF2B1	EIF2B2	EIF2B4	ENOPH1	GGT1	MRI1	MTAP	MTHFD1	MTHFD2L	MTR	ACSL3	MTRR	ACSL4	ACLY	MGST3	OPLAH	ACSS1	ACSS2	BRP44	BRP44L	DLAT	MLYCD	PDHA1	PDHA2	PDHB	PDHX	ACACA	ACACB	ACOT12	FASN
REACTOME_HS_GAG_BIOSYNTHESIS	> Genes involved in HS-GAG biosynthesis	SDC3	SDC4	EXT1	EXT2	GLCE	HS6ST3	GPC1	GPC2	GPC3	GPC4	GPC5	GPC6	HS2ST1	HS3ST1	HS3ST2	HS3ST3A1	HS3ST3B1	HS3ST5	HS3ST6	HS6ST1	HS6ST2	HSPG2	AGRN	NDST1	NDST2	HS3ST4	NDST3	NDST4	SDC1	SDC2
REACTOME_HS_GAG_DEGRADATION	> Genes involved in HS-GAG degradation	GPC2	SDC3	GPC3	SDC4	GPC4	GPC5	GPC6	GLB1	GUSB	HSPG2	AGRN	HPSE	HPSE2	IDS	IDUA	NAGLU	SGSH	SDC1	GPC1	SDC2
KEGG_N_GLYCAN_BIOSYNTHESIS	> N-Glycan biosynthesis	ALG12	MAN2A1	ALG13	GANAB	ALG14	RPN1	ALG2	ALG3	ALG6	ALG8	ALG9	RFT1	DAD1	DPM1	DPM2	STT3A	STT3B	B4GALT1	TUSC3	MGAT1	ALG1	DOLPP1	MAN1A1	DPM3	MAN1A2	MAN1B1	MAN1C1	MAN2A2	ALG5	DDOST	ST6GAL1	MGAT3	ALG11	FUT8	MGAT4A	MGAT4B	MGAT5	RPN2	MGAT5B	MOGS	DPAGT1	ALG10	B4GALT2	MGAT2	ALG10B	B4GALT3
REACTOME_O_LINKED_GLYCOSYLATION_OF_MUCINS	> Genes involved in O-linked glycosylation of mucins	MUC3B	MUC5B	MUC7	MUCL1	B3GNT5	B3GNT6	B3GNT9	C1GALT1C1	GCNT1	C1GALT1	ST6GAL1	B3GNT2	B3GNT3	GALNT1	B3GNT4	GALNT10	B3GNT7	GALNT11	B3GNT8	GALNT12	GALNT13	GALNT14	GALNT2	B4GALT5	GALNT3	GALNT6	GALNT7	GALNT8	GALNT9	GALNTL1	GALNTL2	GALNTL4	GALNTL5	GALNTL6	GCNT6	GCNT4	ST3GAL1	ST3GAL2	B3GNTL1	GALNT5	ST3GAL3	GCNT3	ST6GALNAC2	ST6GALNAC3	ST6GALNAC4	WBSCR17	MUC16	MUC13
GO_HYALURONAN_CATABOLIC_PROCESS	> The chemical reactions and pathways resulting in the breakdown of hyaluronan, the naturally occurring anionic form of hyaluronic acid, any member of a group of glycosaminoglycans, the repeat units of which consist of beta-1,4 linked D-glucuronyl-beta-(1,3)-N-acetyl-D-glucosamine.	HEXA	CD44	CHP	FGF2	GUSB	HEXB	HMMR	HYAL1	HYAL2	HYAL3	KIAA1199	TGFB1	SLC9A1	LYVE1	STAB2
GO_CHONDROITIN_SULFATE_BIOSYNTHETIC_PROCESS	> The chemical reactions and pathways resulting in the formation of chondroitin sulfate, any member of a group of 10-60 kDa glycosaminoglycans, widely distributed in cartilage and other mammalian connective tissues, the repeat units of which consist of beta-(1,4)-linked D-glucuronyl beta-(1,3)-N-acetyl-D-galactosamine sulfate.	SLC35D1	BCAN	BGN	CHPF	VCAN	CHPF2	XYLT1	XYLT2	CHST11	CHST12	CHST13	CHST15	CHST3	CHST9	CHSY1	CHSY3	CSGALNACT2	CSPG5	DSE	DCN	CSPG4	CHST7	CSGALNACT1	B3GALT6	NCAN
GO_AMINOGLYCAN_CATABOLIC_PROCESS	> The chemical reactions and pathways resulting in the breakdown of aminoglycans, any polymer containing amino groups that consists of more than about 10 monosaccharide residues joined to each other by glycosidic linkages.	SDC3	SDC4	VCAN	CD44	CHP	FUCA1	GALNS	GLB1	GNS	GUSB	HEXB	HGSNAT	HMMR	HPSE	HPSE2	HYAL3	HYAL4	CHI3L2	IDS	CHIA	IDUA	CHID1	LYG1	CHIT1	LYG2	CTBS	LYVE1	NAGLU	SGSH	SPACA3	OVGP1	STAB2	CSPG4	PRELP	FGF2	ACAN	AGRN	TGFB1	SLC9A1	BCAN	BGN	CSPG5	DCN	FMOD	GPC1	GPC2	GPC3	GPC4
GO_OLIGOSACCHARIDE_METABOLIC_PROCESS	> The chemical reactions and pathways involving oligosaccharides, molecules with between two and (about) 20 monosaccharide residues connected by glycosidic linkages.	MAN2A1	SLC2A1	HEXB	IDUA	CTBS	GAL3ST3	B3GALNT1	B3GALT1	B3GALT2	ST6GAL1	EDEM1	FUT3	EDEM2	FUT8	EDEM3	GAL3ST4	LALBA	PRKCSH	MGAT2	MPDU1	GANC	ST6GAL2	GAA	GNPTAB	GNPTG	B4GALT1	GM2A	ST3GAL1	ST3GAL2	C20ORF173	ST3GAL3	ST3GAL4	ST3GAL5	ST3GAL6	MAN2B1	ST6GALNAC1	MAN2B2	ST6GALNAC2	KIAA2018	MAN2C1	ST6GALNAC3	MANBA	ST6GALNAC4	MGAM	ST6GALNAC5	ST6GALNAC6	NEU1	ST8SIA2
REACTOME_GLYCOSPHINGOLIPID_METABOLISM	> Genes involved in Glycosphingolipid metabolism	SUMF1	GBA	ENPP7	SUMF2	GLB1	ARSA	HEXB	PSAP	ARSE	ARSF	ARSG	ARSH	ARSI	ARSJ	ARSK	ASAH1	GM2A	SMPD1	SMPD3	SMPD4	CERK	GBA2	NEU1	ARSB	NEU2	HEXA	NEU3	NEU4	SMPD2	STS	UGCG	GALC	GBA3	GLA	GAL3ST1	ASAH2	CTSA
GO_PROTEOGLYCAN_METABOLIC_PROCESS	> The chemical reactions and pathways involving proteoglycans, any glycoprotein in which the carbohydrate units are glycosaminoglycans.	SLC35D1	UST	VCAN	XYLT1	XYLT2	IMPAD1	HEXB	HPSE	HYAL4	IDS	CANT1	IDUA	VANGL2	LIPC	SGSH	BMP2	EGFLAM	GAL3ST3	CSPG4	CHST7	SULF1	CSGALNACT1	SULF2	EXTL2	NDNF	CHST8	SPOCK2	SPOCK3	ACPL2	B3GALT6	B3GAT1	B3GAT2	FOXL1	B3GAT3	GAL3ST4	HS3ST4	LECT1	B4GALT7	BCAN	BMPR1B	BMPR2	BGN	CHPF	CHPF2	CHST11	CHST12	CHST13	CHST14
GO_GANGLIOSIDE_METABOLIC_PROCESS	> The chemical reactions and pathways involving ceramide oligosaccharides carrying in addition to other sugar residues, one or more sialic acid residues.	ITGB8	HEXB	B4GALNT1	GM2A	ST3GAL1	ST3GAL2	C20ORF173	ST3GAL3	ST3GAL4	ST3GAL5	ST3GAL6	ST6GALNAC1	ST6GALNAC2	ST6GALNAC3	ST6GALNAC4	ST6GALNAC5	ST6GALNAC6	NEU1	ST8SIA2	NEU2	ST8SIA3	NEU3	ST8SIA4	NEU4	ST8SIA6	CLN6
GO_KERATAN_SULFATE_METABOLIC_PROCESS	> The chemical reactions and pathways involving keratan sulfate, a glycosaminoglycan with repeat units consisting of beta-1,4-linked D-galactopyranosyl-beta-(1,4)-N-acetyl-D-glucosamine 6-sulfate and with variable amounts of fucose, sialic acid and mannose units; keratan sulfate chains are covalently linked by a glycosidic attachment through the trisaccharide galactosyl-galactosyl-xylose to pepti…	B4GALT4	B4GALT5	B4GALT6	SLC35D2	CHST1	GALNS	GLB1	GNS	HEXB	B4GALT1	ST3GAL1	FMOD	ST3GAL2	ST3GAL3	ST3GAL4	ST3GAL6	CHST2	CHST5	CHST6	HEXA	PRELP	ACAN	KERA	LUM	B3GNT1	B3GNT2	B3GNT3	B3GNT4	B3GNT7	OGN	OMD	B4GALT2	B4GALT3
GO_PROTEIN_O_LINKED_GLYCOSYLATION	> A protein glycosylation process in which a carbohydrate or carbohydrate derivative unit is added to a protein via the hydroxyl group of peptidyl-serine, peptidyl-threonine, peptidyl-hydroxylysine, or peptidyl-hydroxyproline, or via the phenol group of peptidyl-tyrosine, forming an O-glycan.	SPON1	B3GALNT2	KCNE1	B3GALTL	B3GNT5	B3GNT6	C1GALT1C1	C3ORF39	C3ORF64	GCNT1	GXYLT1	SGK196	DPM3	FKRP	FKTN	GALNT1	GALNT10	GALNT11	GALNT12	GALNT13	GALNT14	GALNT2	GALNT3	GALNT4	GALNT6	GALNT7	MUC20	GALNT8	GALNT9	GALNTL2	ADAMTS7	THBS1	DAG1	GXYLT2	GCNT3	ISPD	TET1	ALG5	MUC16	MUC1	MUC12	ADAMTS13	MUC15	MUC17	MUC19	MUC21	MUC3A	MUC3B
GO_AMINOGLYCAN_BIOSYNTHETIC_PROCESS	> The chemical reactions and pathways resulting in the formation of aminoglycans, any polymer containing amino groups that consists of more than about 10 monosaccharide residues joined to each other by glycosidic linkages.	SDC3	SDC4	SLC35D1	SLC35D2	UGDH	UST	VCAN	XYLT1	XYLT2	PDGFRB	CSPG4	IL1B	DCN	ANGPT1	CHST2	CHST5	CHST6	CHST7	CSGALNACT1	EXTL2	PRELP	ABCC5	ACAN	ACPL2	AGRN	B3GALT6	B3GAT1	B3GAT2	B3GAT3	B3GNT1	B3GNT2	B3GNT3	B3GNT4	B3GNT7	B3GNT8	B4GALT2	B4GALT3	B4GALT4	B4GALT5	B4GALT6	B4GALT7	BCAN	BGN	CHPF	CHPF2	CHST1	CHST11	CHST12
GO_CERAMIDE_BIOSYNTHETIC_PROCESS	> The chemical reactions and pathways resulting in the formation of ceramides, any N-acylated sphingoid.	GBA	P2RX7	DEGS2	AGK	ALOX12B	ALOXE3	B4GALNT1	CLN8	SMPD1	ST3GAL1	SMPD4	ST3GAL2	C20ORF173	ST3GAL3	ST3GAL4	ST3GAL5	ST3GAL6	ST6GALNAC1	ST6GALNAC2	CERS1	ST6GALNAC3	CERS2	ST6GALNAC4	CERS3	SAMD8	ST6GALNAC5	CERS4	ST6GALNAC6	CERS5	ST8SIA2	CERS6	ST8SIA3	ST8SIA4	SMPD2	ST8SIA6	P2RX1	SPTLC1	SPTLC2	UGCG	UGT8	FAM57B	DEGS1	GAL3ST1
KEGG_O_GLYCAN_BIOSYNTHESIS	> O-Glycan biosynthesis	GALNT2	B4GALT5	GALNT3	GALNT4	GALNT6	GALNT7	GALNT8	GALNT9	GALNTL1	GALNTL2	GALNTL4	GALNTL5	GALNTL6	B3GNT6	C1GALT1C1	GCNT4	ST3GAL1	ST3GAL2	GALNT5	ST6GALNAC1	GCNT3	GCNT1	WBSCR17	C1GALT1	GALNT1	GALNT10	GALNT11	GALNT12	GALNT13	GALNT14
GO_GLYCOSPHINGOLIPID_METABOLIC_PROCESS	> The chemical reactions and pathways involving glycosphingolipids, any compound with residues of sphingoid and at least one monosaccharide.	SUMF1	GBA	ALDH5A1	GLB1	GLTPD1	ARSA	ARSD	HEXB	PSAP	ARSE	PSAPL1	ARSF	ARSG	ARSH	ARSI	ARSJ	ARSK	CLN3	ASAH1	CERK	LARGE	CREM	STS	GLTP	GAL3ST1	ENPP7	ITGB8	ST8SIA1	ST8SIA5	B4GALNT1	GM2A	SMPD1	SMPD3	ST3GAL1	SMPD4	ST3GAL2	C20ORF173	KIT	ST3GAL3	ST3GAL4	GBA2	ST3GAL5	ST3GAL6	ST6GALNAC1	ST6GALNAC2	ST6GALNAC3	ST6GALNAC4	ST6GALNAC5
GO_CARBOHYDRATE_DERIVATIVE_CATABOLIC_PROCESS	> The chemical reactions and pathways resulting in the breakdown of carbohydrate derivative.	NT5C3	SDC3	GBA	NT5M	SDC4	NUDT1	NUDT15	NUDT16	NUDT18	PDE5A	VCAN	PDE9A	PNLIPRP2	CD44	PNP	CHP	SAMHD1	FUCA1	UPB1	AHCY	GALNS	GLB1	GNS	GPD1L	GUSB	HEXB	HGSNAT	HMMR	HPSE	HPSE2	HYAL3	HYAL4	IDS	IDUA	LYG1	CDA	LYG2	CECR1	LYVE1	NAGLU	SGSH	SPACA3	STAB2	CSPG4	FGF2	MTAP	ADA	DUT
REACTOME_KERATAN_SULFATE_KERATIN_METABOLISM	> Genes involved in Keratan sulfate/keratin metabolism	B4GALT4	B4GALT5	B4GALT6	CHST1	GLB1	GNS	HEXB	B4GALT1	ST3GAL1	FMOD	ST3GAL2	ST3GAL3	ST3GAL6	CHST2	CHST5	CHST6	HEXA	PRELP	ACAN	KERA	LUM	B3GNT1	B3GNT2	B3GNT3	B3GNT4	B3GNT7	OGN	OMD	B4GALT2	B4GALT3
GO_PROTEOGLYCAN_BIOSYNTHETIC_PROCESS	> The chemical reactions and pathways resulting in the formation of proteoglycans, any glycoprotein in which the carbohydrate units are glycosaminoglycans.	SLC35D1	UST	VCAN	XYLT1	XYLT2	CANT1	VANGL2	LIPC	GAL3ST3	CSPG4	CHST7	CSGALNACT1	EXTL2	CHST8	ACPL2	B3GALT6	B3GAT1	B3GAT2	FOXL1	B3GAT3	GAL3ST4	BCAN	BMPR1B	BMPR2	BGN	CHPF	CHPF2	CHST11	CHST12	CHST13	CHST14	CHST15	CHST3	CHST9	CHSY1	CHSY3	CSGALNACT2	CSPG5	CYTL1	DSE	DSEL	EXT1	DCN	EXT2	EXTL1	EXTL3	GLCE	HS6ST3
GO_GLYCOPROTEIN_CATABOLIC_PROCESS	> The chemical reactions and pathways resulting in the breakdown of glycoproteins, any protein that contains covalently bound glycose (i.e. monosaccharide) residues; the glycose occurs most commonly as oligosaccharide or fairly small polysaccharide but occasionally as monosaccharide.	ADAMTS9	NEU4	MAN1B1	MGEA5	STT3B	CELA1	EDEM1	EDEM2	EDEM3	HPSE	FBXO2	FBXO6	ADAMTS12	NGLY1	GPC1
REACTOME_KERATAN_SULFATE_BIOSYNTHESIS	> Genes involved in Keratan sulfate biosynthesis	B4GALT4	B4GALT5	B4GALT6	CHST1	B4GALT1	ST3GAL1	FMOD	ST3GAL2	ST3GAL3	ST3GAL6	CHST2	CHST5	CHST6	PRELP	ACAN	KERA	LUM	B3GNT1	B3GNT2	B3GNT3	B3GNT4	B3GNT7	OGN	OMD	B4GALT2	B4GALT3
GO_O_GLYCAN_PROCESSING	> The stepwise addition of carbohydrate or carbohydrate derivative residues to the initially added O-linked residue (usually GalNAc) to form a core O-glycan structure.	MUC3A	MUC3B	MUC5B	MUC7	MUCL1	B3GNT5	B3GNT6	C1GALT1C1	CHST4	GCNT1	GXYLT1	C1GALT1	ST6GAL1	B3GNT2	B3GNT3	GALNT1	B3GNT4	GALNT10	B3GNT7	GALNT11	B3GNT8	GALNT12	GALNT13	GALNT14	GALNT2	B4GALT5	GALNT3	GALNT4	GALNT6	GALNT7	MUC20	GALNT8	GALNT9	GALNTL2	GCNT4	ST3GAL1	ST3GAL2	GALNT5	GXYLT2	ST3GAL3	ST3GAL4	GCNT3	ST6GALNAC2	ST6GALNAC4	MUC16	A4GNT	MUC13	MUC2
GO_AMINOGLYCAN_METABOLIC_PROCESS	> The chemical reactions and pathways involving aminoglycans, any polymer containing amino groups that consists of more than about 10 monosaccharide residues joined to each other by glycosidic linkages.	SDC3	SDC4	SLC35D1	SLC35D2	UGDH	UST	VCAN	XYLT1	XYLT2	CD44	CHP	FUCA1	IMPAD1	GALNS	GLB1	GNS	GUSB	HEXB	HGSNAT	HMMR	HPSE	HPSE2	HYAL3	HYAL4	IDS	IDUA	LYG1	LYG2	LYVE1	NAGLU	SGSH	SPACA3	STAB2	EGFLAM	FOXC1	GAL3ST3	PDGFRB	CSPG4	GXYLT1	ITIH1	ITIH2	ITIH3	ITIH5	ITIH6	MKI67	NDNF	PIM1	SPOCK2
KEGG_GLYCOSPHINGOLIPID_BIOSYNTHESIS_LACTO_AND_NEOLACTO_SERIES	> Glycosphingolipid biosynthesis - lacto and neolacto series	B4GALT4	FUT7	ST8SIA1	B3GALT5	B3GNT5	FUT1	FUT2	FUT4	B4GALT1	FUT5	FUT6	FUT9	ST3GAL3	GCNT2	ST3GAL4	ST3GAL6	B3GALT1	B3GALT2	FUT3	ABO	B3GNT1	B3GNT2	B3GNT3	B3GNT4	B4GALT2	B4GALT3
GO_HYALURONAN_METABOLIC_PROCESS	> The chemical reactions and pathways involving hyaluronan, the naturally occurring anionic form of hyaluronic acid, any member of a group of glycosaminoglycans, the repeat units of which consist of beta-1,4 linked D-glucuronyl-beta-(1,3)-N-acetyl-D-glucosamine.	CD44	CHP	GUSB	HEXB	HMMR	HYAL3	LYVE1	STAB2	ITIH1	HAS1	ITIH2	HAS2	ITIH3	HAS3	ITIH5	HEXA	ITIH6	MKI67	PIM1	FGF2	ABCC5	AKT1	ITIH4	HGF	HYAL1	HYAL2	IL1B	KIAA1199	TGFB1	IL15	SLC9A1
REACTOME_CHONDROITIN_SULFATE_BIOSYNTHESIS	> Genes involved in Chondroitin sulfate biosynthesis	CSPG4	BCAN	BGN	CHST7	CHPF	VCAN	CHPF2	CSGALNACT1	CHST11	CHST12	CHST13	CHST15	CHST3	CHST9	CHSY1	CHSY3	CSGALNACT2	NCAN	DCN
GO_CHONDROITIN_SULFATE_PROTEOGLYCAN_BIOSYNTHETIC_PROCESS	> The chemical reactions and pathways resulting in the formation of chondroitin sulfate proteoglycan, any glycoprotein whose glycosaminoglycan units are chondroitin sulfate. Chondroitin sulfates are a group of 10-60 kDa glycosaminoglycans, widely distributed in cartilage and other mammalian connective tissues; the repeat units consist of beta-(1,4)-linked D-glucuronyl beta-(1,3)-N-acetyl-D-galact…	SLC35D1	BCAN	BGN	CHPF	VCAN	CHPF2	XYLT1	XYLT2	CHST11	CHST12	CHST13	CHST15	CHST3	CHST9	CHSY1	CHSY3	CSGALNACT2	CSPG5	CYTL1	DSE	DCN	CSPG4	CHST7	CSGALNACT1	ACPL2	B3GALT6	B3GAT1	B3GAT2	B3GAT3	NCAN
REACTOME_SPHINGOLIPID_METABOLISM	> Genes involved in Sphingolipid metabolism	PRKD1	SUMF1	GBA	COL4A3BP	DEGS2	PPAP2A	GLB1	ARSA	HEXB	PSAP	ARSE	ARSF	ARSG	PPAP2C	ARSH	ARSI	PPM1L	ARSJ	ARSK	ASAH1	CERK	SGMS1	SGMS2	SGPL1	STS	PPAP2B	SPHK1	KDSR	SPHK2	SPTLC1	SPTLC2	GAL3ST1	ASAH2	ENPP7	SUMF2	CSNK1G2	GM2A	SMPD1	SMPD3	SMPD4	GBA2	ACER1	ACER3	CERS2	CERS3	CERS4	SGPP1	CERS5
GO_MEMBRANE_LIPID_METABOLIC_PROCESS	> The chemical reactions and pathways involving membrane lipids, any lipid found in or associated with a biological membrane.	PRKD1	SERINC5	GBA	COL4A3BP	PNLIPRP2	GLB1	GLTPD1	PGAP2	ARSA	ARSD	HEXB	PSAP	ARSE	PSAPL1	ARSF	B3GNT5	ARSG	ARSH	ARSI	ARSJ	ARSK	ASAH1	CERK	CWH43	GAL3ST3	SAMD8	SGMS1	SGMS2	SGPL1	DPM3	CREM	STS	SPHK1	KDSR	SPHK2	SPTLC1	SPTLC2	GLTP	GAL3ST2	GAL3ST4	ALDH3B1	KDELC1	ALDH3B2	KDELC2	PTPLA	AGMO	P2RX7	ENPP7
REACTOME_GLYCOSAMINOGLYCAN_METABOLISM	> Genes involved in Glycosaminoglycan metabolism	SDC3	SDC4	UST	VCAN	CD44	GLB1	GNS	GUSB	HEXB	HMMR	HPSE	HPSE2	IDS	IDUA	LYVE1	NAGLU	SGSH	STAB2	CSPG4	GXYLT1	SLC9A1	HS3ST4	DCN	GXYLT2	HS6ST3	HYAL2	CHST2	CHST5	CHST6	CHST7	CSGALNACT1	PRELP	ABCC5	ACAN	AGRN	B3GALT6	B3GAT1	B3GAT2	B3GAT3	B3GNT1	B3GNT2	B3GNT3	B3GNT4	B3GNT7	B4GALT2	B4GALT3	B4GALT4	B4GALT5
GO_DERMATAN_SULFATE_PROTEOGLYCAN_METABOLIC_PROCESS	> The chemical reactions and pathways involving dermatan sulfate proteoglycan, any glycoprotein whose glycosaminoglycan units are dermatan sulfate (chondroitin sulfate B). Dermatan sulfate is a glycosaminoglycan with repeats consisting of beta-(1,4)-linked L-iduronyl-beta-(1,3)-N-acetyl-D-galactosamine 4-sulfate units.	CSPG4	BCAN	BGN	UST	VCAN	CSGALNACT1	CHST12	CHST14	CSGALNACT2	CSPG5	DSE	DSEL	B3GAT3	NCAN	DCN	IDUA
REACTOME_TERMINATION_OF_O_GLYCAN_BIOSYNTHESIS	> Genes involved in Termination of O-glycan biosynthesis	MUC3B	ST6GALNAC2	MUC5B	ST6GALNAC3	MUC7	ST6GALNAC4	MUCL1	ST6GAL1	MUC16	MUC13	MUC2	MUC4	ST3GAL1	MUC5AC	ST3GAL2	MUC12	MUC6	ST3GAL3	MUC15	MUC17	MUC19	MUC21
CUSTOM_CMP_SIA	CUSTOM_CMP_SIA	GNE	NANS	NANP	CMAS	SLC35A1
CUSTOM_GALNTS	CUSTOM_GALNTS	GALNT1	GALNT10	GALNT11	GALNT12	GALNT13	GALNT14	GALNT2	GALNT3	GALNT4	GALNT5	GALNT6	GALNT7	GALNT8	GALNT9	GALNTL2
CUSTOM_GDP_FUC	CUSTOM_GDP_FUC	FUK	FPGT	TSTA3	GMDS	SLC35C1
CUSTOM_MUCIN	CUSTOM_MUCINS	MUC1	MUC12	MUC13	MUC15	MUC16	MUC17	MUC19	MUC2	MUC20	MUC21	MUC3A	MUC3B	MUC4	MUC5AC	MUC5B	MUC6	MUC7	MUCL1
CUSTOM_NEURAMINIDASES	CUSTOM_NEURAMINIDASES	NEU1	NEU3	NEU4	NEU2
CUSTOM_TERMINAL_FUCOSYLATION	CUSTOM_TERMINAL_FUCOSYLATION	FUT1	FUT10	FUT2	FUT3	FUT4	FUT5	FUT6	FUT7	FUT9
CUSTOM_O_FUCOSYLATION	CUSTOM_O_FUCOSYLATION_CORE	POFUT1	POFUT2	MFNG	LFNG	RFNG
CUSTOM_O_GLYCAN_EXTENSSION	CUSTOM_O_GLYCAN_EXTENSSION_CORE	C1GALT1	C1GALT1C1	GCNT1	GCNT3	GCNT4
CUSTOM_O_MANNOSYLATION	CUSTOM_O_MANNOSYLATION_CORE	POMT1	POMT2	POMGNT1
CUSTOM_23_SIALYLATION	CUSTOM_23_SIALYLATION	ST3GAL1	ST3GAL2	ST3GAL3	ST3GAL4	ST3GAL5	ST3GAL6
CUSTOM_26_GAL_SIALYLATION	CUSTOM_26_GAL_SIALYLATION	ST6GAL1	ST6GAL2
CUSTOM_26_GALNAC_SIALYLATION	CUSTOM_26_GALNAC_SIALYLATION	ST6GALNAC1	ST6GALNAC2	ST6GALNAC3	ST6GALNAC4	ST6GALNAC5	ST6GALNAC6
CUSTOM_28_SIALYLATION	CUSTOM_28_SIALYLATION	ST8SIA1	ST8SIA2	ST8SIA3	ST8SIA4	ST8SIA5	ST8SIA6
CUSTOM_MGAT	CUSTOM_MGAT	MGAT1	MGAT2	MGAT3	MGAT4A	MGAT4B	MGAT4C	MGAT4D	MGAT5	MGAT5B
KEGG_GLYCOSAMINOGLYCAN_BIOSYNTHESIS_HEPARAN_SULFATE	KEGG_GLYCOSAMINOGLYCAN_BIOSYNTHESIS_HEPARAN_SULFATE	XYLT1	XYLT2	B4GALT7	B3GALT6	B3GAT3	EXTL2	EXTL3	EXTL1	EXT1	EXT2	NDST1	NDST2	NDST3	NDST4	GLCE	HS2ST1	HS6ST1	HS6ST2	HS6ST3	HS3ST1	HS3ST2	HS3ST3B1	HS3ST3A1	HS3ST5
KEGG_GLYCOSAMINOGLYCAN_BIOSYNTHESIS_KERATAN_SULFATE	KEGG_GLYCOSAMINOGLYCAN_BIOSYNTHESIS_KERATAN_SULFATE	FUT8	B4GALT1	B4GALT2	B4GALT3	B3GNT2	CHST6	B4GALT4	B3GNT7	CHST1	ST3GAL3	CHST2	CHST4	ST3GAL1	ST3GAL2
KEGG_GPI_ANCHOR_BIOSINTHESIS	KEGG_GPI_ANCHOR_BIOSINTHESIS	PIGA	PIGC	PIGH	PIGP	PIGQ	PIGY	DPM2	PIGL	PIGW	GPLD1	PIGM	PIGX	PIGV	PIGN	PIGB	PIGO	PIGF	GPAA1	PIGK	PIGS	PIGT	PIGU	PGAP1	PIGZ	PIGG
KEGG_O_FUCOSYLATION	KEGG_O_FUCOSYLATION	POFUT1	POFUT2	MFNG	LFNG	RFNG	B4GALT1	B4GALT2	B4GALT3	ST6GAL1	ST6GAL2	ST3GAL3	B3GLCT
KEGG_O_MANNOSYLATION	KEGG_O_MANNOSYLATION	POMT1	POMT2	POMGNT1	B4GALT1	B4GALT2	B4GALT3	ST3GAL3	B3GAT1	B3GAT2	CHST10	FUT9	FUT4	MGAT5B	POMGNT2	B3GALNT2	POMK	CRPPA	FKTN	FKRP	RXYLT1	B4GAT1	LARGE1	LARGE2
KEGG_OTHER_GLYCAN_DEGRADATION	KEGG_OTHER_GLYCAN_DEGRADATION	NEU1	NEU3	NEU4	NEU2	GLB1	HEXA	HEXB	HEXD	MAN2C1	MAN2B1	MAN2B2	MANBA	ENGASE	FUCA1	FUCA2	AGA	GBA	GBA2
KEGG_OTHER_TYPE _OF_O_GLYCAN_BIOSYNTHESIS	KEGG_OTHER_TYPE _OF_O_GLYCAN_BIOSYNTHESIS	OGT	EOGT	POFUT1	POFUT2	MFNG	LFNG	RFNG	B4GALT1	B4GALT2	B4GALT3	ST6GAL1	ST6GAL2	ST3GAL3	B3GLCT	POGLUT1	GXYLT1	GXYLT2	COLGALT1	COLGALT2	PLOD3	POMT1	POMT2
[truncated: 305 more columns]
