# Supplementary material for: The transcriptional landscape of glycosylation-related genes in cancer
Source: iScience. 2024 Jan 29;27(3):109037. doi: 10.1016/j.isci.2024.109037 (PMC10879703; doi:10.1016/j.isci.2024.109037)
Supplement: Table S4. Integrated table of the cell lines included in the studies used in this article, related to Figure 4 [file mmc4.xlsx]

## Sheet: Table S4
	Table S4, Related to Figure 4. Integrated table of the cell lines included in the studies used in this paper.
		Tissue Group	Primary Tissue	Tissue Diagnosis	Tumour source	Metastasis Tissue	Name of Cell lines in different data sets				Clusters
							Garnett et al.	Iorio et al.	Klijn. et al	Barretina et al.	Garnett et al.	Iorio et al.	Klijn. et al	Barretina et al.	Consensus
	380	Blood	Blood	Leukemia Acute Lymphocytic	Primary		380				5				5
	697	Blood	Blood	Leukemia Acute Lymphocytic	recurrent		697	697		697	5	5		5	5
	888	Skin	Skin	Melanoma	Metastasis	Other			888				2		2
	5637	Urinary Bladder	Bladder	Carcinoma	Primary		5637	5637		5637	3	3		3	3
	2313287	Stomach	Stomach	Adenocarcinoma	Primary		23132-87	23132-87	23132/87	23132/87	3	3	3	3	3
	105KC	Bone	Bone	Chondrosarcoma	Primary				105KC				4		4
	1321N1	Brain	Brain	Astrocytoma	Other					1321N1				4	4
	143B	Bone	Bone	Osteosarcoma	Primary				143B	143B			1	4	4
	201T	Lung	Lung	Adenocarcinoma	Primary			201T				4			4
	22RV1	Other	Prostate	Carcinoma	Primary		22RV1	22RV1		22Rv1	1	3		1	3
	42MGBA	Brain	Brain	Glioma	Primary			42-MG-BA		42-MG-BA		4		4	4
	451LU	Skin	Skin	Melanoma	Metastasis	Lymph node		451Lu				2			2
	501A	Skin	Skin	Melanoma	Other				501A				2		2
	537MEL	Skin	Skin	Melanoma	Metastasis	Other			537 MEL				2		2
	59M	Ovary	Ovary	Adenocarcinoma Serous	Metastasis	Ascites			59M				4		4
	624MEL	Skin	Skin	Melanoma	Metastasis	Other			624 mel				2		2
	639V	Urinary Bladder	Ureter	Carcinoma Transitional Cell	Primary		639-V	639-V		639-V	1	4		4	4
	647V	Urinary Bladder	Bladder	Carcinoma	Primary		647-V	647-V		647-V	3	3		3	3
	769P	Kidney	Kidney	Adenocarcinoma	Primary		769-P	769-P	769-P	769-P	4	4	4	4	4
	786O	Kidney	Kidney	Adenocarcinoma	Primary		786-0	786-o	786-O	786-O	4	4	4	4	4
	8305C	Other	Thyroid	Carcinoma Anaplastic	Primary			8305C		8305C		4		4	4
	8505C	Other	Thyroid	Carcinoma	Primary		8505C	8505C		8505C	4	4		4	4
	8MGBA	Brain	Brain	Glioma	Primary		8-MG-BA	8-MG-BA		8-MG-BA	4	4		4	4
	928MEL	Skin	Skin	Melanoma	Primary				928 mel				2		2
	A101D	Skin	Skin	Melanoma	Primary		A101D	A101D		A101D	2	2		2	2
	A172	Brain	Brain	Glioblastoma	Primary		A172	A172	A172	A172	4	4	4	4	4
	A204	Other	Skeletal Muscle	Rhabdomyosarcoma	Primary		A204	A204		A-204	4	1		4	4
	A2058	Skin	Skin	Melanoma	Metastasis	Lymph node	A2058	A2058	A2058		2	2	2		2
	A253	Other	Salivary Gland	Carcinoma	Primary		A253	A253		A-253	3	3		3	3
	A2780	Ovary	Ovary	Carcinoma	Primary		A2780	A2780	A2780	A2780	1	1	1	1	1
	A375	Skin	Skin	Melanoma	Primary		A375	A375	A-375	A-375	2	2	2	2	2
	A388	Skin	Skin	Carcinoma	Metastasis	Lymph node		A388				3			3
	A3KAW	Blood	Blood	Lymphoma	Metastasis	Ascites	A3-KAW	A3-KAW	A3/KAW	A3/KAW	5	5	5	5	5
	A427	Lung	Lung	Carcinoma	Primary		A427	A427	A-427		1	4	1		4
	A431	Skin	Skin	Carcinoma Squamous Cell	Primary		A431	A431	A-431		3	3	3		3
	A498	Kidney	Kidney	Carcinoma	Primary		A498	A498	A-498	A-498	4	4	4	4	4
	A4FUK	Blood	Blood	Lymphoma Non-Hodgkins	Metastasis	Ascites	A4-Fuk	A4-Fuk	A4/Fuk	A4/Fuk	5	5	5	5	5
	A549	Lung	Lung	Carcinoma	Primary		A549	A549	A549	A549	4	4	4	4	4
	A673	Other	Skeletal Muscle	Sarcoma Ewings	Primary		A673	A673	A-673	A-673	1	1	1	1	1
	A704	Kidney	Kidney	Carcinoma	Primary		A704	A704		A-704	4	4		4	4
	ABC1	Lung	Lung	Adenocarcinoma	Primary		ABC-1	ABC-1	ABC-1	ABC-1	3	3	3	3	3
	ACCMESO1	Other	Pleura	Mesothelioma	Primary					ACC-MESO-1				4	4
	ACHN	Kidney	Kidney	Adenocarcinoma	Primary		ACHN	ACHN	ACHN	ACHN	4	4	4	4	4
	ACN	Brain	Brain	Neuroblastoma	Metastasis	Bone Marrow	ACN	ACN			2	2			2
	AGS	Stomach	Stomach	Adenocarcinoma	Primary		AGS	AGS	AGS	AGS	3	3	3	3	3
	ALEXANDERCELLS	Liver	Liver	Carcinoma Hepatocellular	Primary					Alexander cells				4	4
	ALLPO	Blood	Blood	Leukemia	Primary		ALL-PO	ALL-PO			5	5			5
	ALLSIL	Blood	Blood	Leukemia	Primary			ALL-SIL				5			5
	AM38	Brain	Brain	Glioblastoma	Primary		AM-38	AM-38		AM-38	4	4		4	4
	AML193	Blood	Blood	Leukemia Acute Myelogenous	Primary		AML-193			AML-193	5			5	5
	AMO1	Blood	Blood	Plasmacytoma	Metastasis	Ascites		AMO-1	AMO-1	AMO-1		5	5	5	5
	AN3CA	Uterus-Cervix	Uterus	Adenocarcinoma	Metastasis	Ascites	AN3-CA	AN3-CA	AN3 CA	AN3 CA	1	1	1	1	1
	ARH77	Brain	Blood	Leukemia	Primary		ARH-77	ARH-77			5	5			5
	ASH3	Other	Thyroid	Carcinoma Anaplastic	Primary			ASH-3				4			4
	ASPC1	Pancreas	Pancreas	Adenocarcinoma	Metastasis	Ascites	AsPC-1	AsPC-1	AsPC-1	AsPC-1	4	4	3	3	4
	ATN1	Blood	Blood	Leukemia Acute Myelogenous	Primary		ATN-1	ATN-1			5	5			5
	ATRFLOX	Colo-Rectal	Colon	Carcinoma	Other				ATRFLOX				3		3
	AU565	Breast	Breast	Adenocarcinoma	Metastasis	Pleural effusion		AU565		AU565		3		3	3
	AZ521	Colo-Rectal	Duodenum	Adenocarcinoma	Other					AZ-521				1	1
	B217	Bone	Brain	Astrocytoma	Other		B2-17				4				4
	BALL1	Blood	Blood	Leukemia	Primary		BALL-1	BALL-1			5	5			5
	BB30HNC	Head-Neck	Head-Neck	Carcinoma Squamous Cell	Primary		BB30-HNC	BB30-HNC			3	3			3
	BB49HNC	Head-Neck	Head-Neck	Carcinoma Squamous Cell	Primary		BB49-HNC	BB49-HNC			4	4			4
	BB65RCC	Kidney	Kidney	Carcinoma	Primary		BB65-RCC	BB65-RCC			4	4			4
	BC1	Blood	Blood	Lymphoma	Primary		BC-1	BC-1			5	5			5
	BC3	Blood	Blood	Lymphoma	Metastasis	Pleural effusion	BC-3				5				5
	BC3C	Urinary Bladder	Urinary Bladder	Carcinoma Transitional Cell	Primary					BC-3C				4	4
	BCP1	Blood	Blood	Lymphoma	Primary					BCP-1				5	5
	BCPAP	Other	Thyroid	Carcinoma	Primary		BCPAP	BCPAP		B-CPAP	4	4		4	4
	BDCM	Blood	Blood	Leukemia Acute Myelogenous	Primary					BDCM				5	5
	BE13	Blood	Blood	Leukemia	Other		BE-13	BE-13			5	5			5
	BE2M17	Brain	Brain	Neuroblastoma	Metastasis	Bone Marrow		BE2-M17				1			1
	BECKER	Brain	Brain	Astrocytoma	Primary		Becker	Becker		Becker	4	4		4	4
	BEN	Lung	Lung	Carcinoma	Metastasis	Lymph node	BEN	BEN	BEN	BEN	1	1	1	1	1
	BFTC905	Urinary Bladder	Urinary Bladder	Carcinoma Transitional Cell	Primary		BFTC-905	BFTC-905	BFTC-905	BFTC-905	3	3	3	3	3
	BFTC909	Kidney	Kidney	Carcinoma Transitional Cell	Primary		BFTC-909	BFTC-909	BFTC-909	BFTC-909	4	4	4	4	4
	BHT101	Other	Thyroid	Carcinoma	Metastasis	Lymph node	BHT-101	BHT-101		BHT-101	4	4		4	4
	BHY	Head-Neck	Oral Cavity	Carcinoma Squamous Cell	Primary		BHY	BHY	BHY	BHY	3	3	3	3	3
	BICR10	Head-Neck	Oral Cavity	Carcinoma Squamous Cell	recurrent			BICR10	BICR 10			4	4		4
	BICR16	Head-Neck	Tongue	Carcinoma Squamous Cell	recurrent					BICR 16				3	3
	BICR18	Head-Neck	Larynx	Carcinoma Squamous Cell	Metastasis	Lymph node				BICR 18				3	3
	BICR22	Head-Neck	Tongue	Carcinoma Squamous Cell	Metastasis	Lymph node		BICR22	BICR 22	BICR 22		3	3	3	3
	BICR31	Head-Neck	Tongue	Carcinoma Squamous Cell	Primary			BICR31	BICR 31	BICR 31		3	3	3	3
	BICR56	Head-Neck	Tongue	Carcinoma Squamous Cell	Primary					BICR 56				3	3
	BICR6	Head-Neck	Esophagus	Carcinoma Squamous Cell	Primary					BICR 6				3	3
	BICR78	Head-Neck	Oral Cavity	Carcinoma Squamous Cell	Primary			BICR78	BICR 78			3	3		3
	BJAB	Blood	Blood	Malignant Lymphoma - Burkitts Type	Primary				BJAB				5		5
	BL41	Blood	Blood	Malignant Lymphoma - Burkitts Type	Primary		BL-41	BL-41		BL-41	5	5		5	5
	BL70	Blood	Blood	Malignant Lymphoma - Burkitts Type	Primary		BL-70			BL-70	5			5	5
	BOKU	Uterus-Cervix	Uterus	Carcinoma Squamous Cell	Primary		BOKU	BOKU			4	4			4
	BONNA12	Blood	Blood	Leukemia	Primary		BONNA-12	BONNA-12			5	5			5
	BPH1	Other	Prostate	Benign Hyperplasia	Other		BPH-1	BPH-1			3	3			3
	BT20	Breast	Breast	Carcinoma	Primary		BT-20	BT-20	BT-20	BT-20	3	3	3	3	3
	BT474	Breast	Breast	Carcinoma	Primary			BT-474	BT-474	BT-474		3	3	3	3
	BT483	Breast	Breast	Adenocarcinoma Ductal	Primary			BT-483	BT-483	BT-483		3	3	3	3
	BT549	Breast	Breast	Adenocarcinoma Ductal	Primary		BT-549	BT-549	BT-549	BT-549	1	4	4	4	4
	BV173	Blood	Blood	Leukemia	Primary		BV-173	BV-173		BV-173	5	5		5	5
	BXPC3	Pancreas	Pancreas	Adenocarcinoma	Primary		BxPC-3	BxPC-3	BxPC-3	BxPC-3	3	3	3	3	3
	C170	Colo-Rectal	Colon	Adenocarcinoma	Primary				C170				3		3
	C2BBE1	Colo-Rectal	Colon	Adenocarcinoma	Primary		C2BBe1	C2BBe1	C2BBe1	C2BBe1	3	3	3	4	3
	C32	Skin	Skin	Melanoma	Primary		C32	C32	C32	C32	2	2	2	2	2
	C32TG	Skin	Skin	Melanoma	Other				C32TG				2		2
	C33A	Uterus-Cervix	Cervix	Carcinoma	Primary		C-33-A	C-33-A	C-33 A		1	1	1		1
	C3A	Liver	Liver	Hepatoblastoma	Other		C3A	C3A	C3A	C3A	3	1	4	4	4
	C4I	Uterus-Cervix	Cervix	Carcinoma Squamous Cell	Primary			C-4-I				3			3
	C4II	Uterus-Cervix	Cervix	Carcinoma Squamous Cell	Primary		C-4-II				3				3
	C8166	Blood	Blood	Leukemia	Primary		C8166	C8166			5	5			5
	CA46	Blood	Blood	Malignant Lymphoma - Burkitts Type	metastasis		CA46	CA46	CA46	CA46	5	5	5	5	5
	CA922	Head-Neck	Oral Cavity	Carcinoma Squamous Cell	Primary		Ca9-22	Ca9-22			3	3			3
	CACO2	Colo-Rectal	Colon	Adenocarcinoma	Primary				Caco-2				3		3
	CADOES1	Bone	Bone	Sarcoma Ewings	Metastasis	Pleural effusion		CADO-ES1		CADO-ES1		2		1	2
	CAKI1	Kidney	Kidney	Adenocarcinoma Clear Cell	Primary		CAKI-1	CAKI-1	Caki-1	Caki-1	4	4	4	4	4
	CAKI2	Kidney	Kidney	Carcinoma	Primary				Caki-2	Caki-2			4	4	4
	CAL120	Breast	Breast	Adenocarcinoma	Metastasis	Pleural effusion	CAL-120	CAL-120	CAL-120	CAL-120	4	4	4	4	4
	CAL12T	Lung	Lung	Carcinoma Non-Small Cell	Primary		CAL-12T	CAL-12T	CAL-12T	CAL-12T	3	3	3	3	3
	CAL148	Breast	Breast	Adenocarcinoma	Metastasis	Pleural effusion	CAL-148	CAL-148	CAL-148	CAL-148	1	1	3	1	1
	CAL27	Head-Neck	Tongue	Carcinoma Squamous Cell	Primary		CAL-27	CAL-27	CAL 27	CAL 27	3	3	3	3	3
	CAL29	Urinary Bladder	Urinary Bladder	Carcinoma Transitional Cell	Primary			CAL-29		CAL-29		3		3	3
	CAL33	Head-Neck	Tongue	Carcinoma Squamous Cell	Primary		CAL-33	CAL-33			3	3			3
	CAL39	Uterus-Cervix	Cervix	Carcinoma Squamous Cell	Primary		CAL-39	CAL-39			3	3			3
	CAL51	Breast	Breast	Carcinoma	Metastasis	Pleural effusion	CAL-51	CAL-51	CAL51	CAL-51	4	4	4	4	4
	CAL54	Kidney	Kidney	Carcinoma	Metastasis	Pleural effusion	CAL-54	CAL-54	CAL 54	CAL-54	4	4	4	4	4
	CAL62	Other	Thyroid	Carcinoma Anaplastic	Primary		CAL-62	CAL-62		CAL-62	4	4		4	4
	CAL72	Bone	Bone	Osteosarcoma	Primary		CAL-72	CAL-72			4	4			4
	CAL78	Bone	Bone	Chondrosarcoma	Primary			CAL-78		CAL-78		4		4	4
	CAL851	Breast	Breast	Adenocarcinoma	Primary		CAL-85-1	CAL-85-1	CAL-85-1	CAL-85-1	3	3	3	3	3
	CALU1	Lung	Lung	Carcinoma	Metastasis	Pleural effusion	Calu-1		Calu-1	Calu-1	4		4	4	4
	CALU3	Lung	Lung	Adenocarcinoma	Metastasis	Pleural effusion	Calu-3	Calu-3	Calu-3	Calu-3	3	3	3	3	3
	CALU6	Lung	Lung	Carcinoma Anaplastic	Primary		Calu-6	Calu-6	Calu-6	Calu-6	4	4	4	4	4
	CAMA1	Breast	Breast	Adenocarcinoma	Metastasis	Pleural effusion	CAMA-1	CAMA-1	CAMA-1	CAMA-1	3	3	3	3	3
	CAOV3	Ovary	Ovary	Adenocarcinoma	Primary		Caov-3		Caov-3	Caov-3	3		3	3	3
	CAOV4	Ovary	Ovary	Adenocarcinoma	Metastasis	Other	Caov-4	Caov-4		Caov-4	3	3		3	3
	CAPAN1	Pancreas	Pancreas	Adenocarcinoma	Metastasis	Liver	CAPAN-1	CAPAN-1	Capan-1	Capan-1	3	3	3	3	3
	CAPAN2	Pancreas	Pancreas	Adenocarcinoma	Primary		Capan-2	Capan-2	Capan-2	Capan-2	3	3	3	3	3
	CAR1	Colo-Rectal	Colon	Adenocarcinoma	Primary		CaR-1	CaR-1	CaR-1		3	3	3		3
	CAS1	Brain	Brain	Glioblastoma	Primary		CAS-1	CAS-1		CAS-1	4	4		4	4
	CASKI	Uterus-Cervix	Cervix	Carcinoma	Metastasis	Other	Ca-Ski	Ca-Ski	Ca Ski		3	3	3		3
	CCFSTTG1	Brain	Brain	Astrocytoma	Primary		CCF-STTG1	CCF-STTG1		CCF-STTG1	4	4		4	4
	CCK81	Colo-Rectal	Colon	Adenocarcinoma	Primary			CCK-81		CCK-81		3		3	3
	CCRFCEM	Blood	Blood	Leukemia Acute Lymphocytic	Primary		CCRF-CEM	CCRF-CEM			5	5			5
	CCRFSB	Blood	Blood	Leukemia Acute Lymphocytic	Primary				CCRF-SB				5		5
	CESS	Blood	Blood	Leukemia Acute Myelogenous	Primary		CESS	CESS			5	5			5
	CFPAC1	Pancreas	Pancreas	Adenocarcinoma Ductal	Metastasis	Liver	CFPAC-1	CFPAC-1	CFPAC-1	CFPAC-1	3	3	3	3	3
	CGTHW1	Other	Thyroid	Carcinoma	Other		CGTH-W-1	CGTH-W-1		CGTH-W-1	4	4		4	4
	CHAGOK1	Lung	Lung	Carcinoma	Metastasis	Other	ChaGo-K-1	ChaGo-K-1	ChaGo-K-1	ChaGo-K-1	3	3	3	3	3
	CHL1	Skin	Skin	Melanoma	Metastasis	Pleural effusion	CHL-1	CHL-1	CHL-1	CHL-1	1	2	2	4	4
	CHP126	Brain	Brain	Neuroblastoma	Metastasis	Other		CHP-126		CHP-126		1		1	1
	CHP134	Brain	Brain	Neuroblastoma	Primary		CHP-134	CHP-134			1	1			1
	CHP212	Brain	Brain	Neuroblastoma	Primary		CHP-212	CHP-212	CHP-212	CHP-212	1	1	1	4	1
	CHSA0011	Bone	Bone	Chondrosarcoma	Primary			CHSA0011				4			4
	CHSA0108	Bone	Bone	Chondrosarcoma	Primary			CHSA0108				4			4
	CHSA8926	Bone	Bone	Chondrosarcoma	Primary			CHSA8926				4			4
	CI1	Blood	Blood	Lymphoma Non-Hodgkins	Primary				CI-1	CI-1			5	5	5
	CJM	Skin	Skin	Melanoma	Primary					CJM				3	3
	CL11	Colo-Rectal	Colon	Carcinoma	Primary			CL-11	CL-11	CL-11		3	3	3	3
	CL14	Colo-Rectal	Colon	Carcinoma	Primary					CL-14				3	3
	CL34	Colo-Rectal	Colon	Adenocarcinoma	Primary			CL-34	CL-34	CL-34		3	3	3	3
	CL40	Colo-Rectal	Colon	Adenocarcinoma	Primary			CL-40	CL-40	CL-40		3	3	3	3
	CMK	Blood	Blood	Leukemia	Primary		CMK	CMK		CMK	5	5		5	5
	CMK115	Blood	Blood	Leukemia	Primary					CMK-11-5				5	5
	CMLT1	Blood	Blood	Leukemia	Primary		CML-T1	CML-T1		CML-T1	5	5		5	5
	COLO201	Colo-Rectal	Colon	Adenocarcinoma	Metastasis	Ascites			COLO 201				3		3
	COLO205	Colo-Rectal	Colon	Adenocarcinoma	Metastasis	Ascites	COLO-205	COLO-205	COLO 205	COLO 205	3	3	3	3	3
	COLO206F	Colo-Rectal	Colon	Adenocarcinoma	Metastasis	Ascites			COLO 206F				3		3
	COLO320	Colo-Rectal	Colon	Adenocarcinoma	Primary			COLO-320		COLO-320		1		1	1
	COLO320DM	Colo-Rectal	Colon	Adenocarcinoma	Other				COLO 320DM				1		1
	COLO320HSR	Colo-Rectal	Colon	Adenocarcinoma	Other		COLO-320-HSR	COLO-320-HSR			1	1			1
	COLO668	Lung	Lung	Carcinoma Small Cell	Metastasis	Brain	COLO-668	COLO-668		COLO 668	1	1		1	1
	COLO678	Colo-Rectal	Colon	Carcinoma	Metastasis	Lymph node	COLO-678	COLO-678	COLO 678	COLO-678	3	3	3	3	3
	COLO679	Skin	Skin	Melanoma	Primary		COLO-679	COLO-679	COLO 679	COLO-679	2	2	2	2	2
	COLO680N	Head-Neck	Esophagus	Carcinoma Squamous Cell	Primary		COLO-680N	COLO-680N	COLO 680N	COLO-680N	3	3	3	3	3
	COLO684	Uterus-Cervix	Uterus	Adenocarcinoma	Primary		COLO-684	COLO-684			1	1			1
	COLO699	Lung	Lung	Adenocarcinoma	Metastasis	Pleural effusion			COLO 699	COLO-699			2	2	2
	COLO704	Ovary	Ovary	Adenocarcinoma Serous	Metastasis	Ascites			COLO-704	COLO-704			1	1	1
	COLO720E	Ovary	Ovary	Adenocarcinoma Serous	Other		COLO-720E				1				1
	COLO741	Skin	Skin	Melanoma	Metastasis	Other	COLO-741	COLO-741	COLO 741	COLO 741	2	2	2	2	2
	COLO783	Skin	Skin	Melanoma	Metastasis	Lymph node		COLO-783	COLO-783	COLO-783		2	2	2	2
	COLO792	Skin	Skin	Melanoma	Metastasis	Brain	COLO-792	COLO-792	COLO 792	COLO 792	2	2	2	2	2
	COLO794	Skin	Skin	Melanoma	Primary				COLO 794				2		2
	COLO800	Skin	Skin	Melanoma	Metastasis	Other	COLO-800	COLO-800	COLO 800	COLO-800	2	2	2	2	2
	COLO818	Skin	Skin	Melanoma	Other				COLO-818	COLO-818			2	2	2
	COLO824	Breast	Breast	Carcinoma	metastasis		COLO-824	COLO-824			1	1			1
	COLO829	Skin	Skin	Melanoma	Other			COLO-829	COLO 829	COLO 829		2	2	2	2
	COLO849	Skin	Skin	Melanoma	Metastasis	Lymph node			COLO 849	COLO-849			2	2	2
	COLO853	Skin	Skin	Melanoma	Metastasis	Lymph node			COLO 853				2		2
	COLO857	Skin	Skin	Melanoma	Metastasis	Lymph node			COLO 857				2		2
	CORL105	Lung	Lung	Adenocarcinoma	Metastasis	Pleural effusion	COR-L105	COR-L105		COR-L105	3	4		3	3
	CORL23	Lung	Lung	Carcinoma Large Cell	Metastasis	Pleural effusion	COR-L23	COR-L23		COR-L23	3	3		3	3
	CORL24	Lung	Lung	Carcinoma Small Cell	Metastasis	Lymph node				COR-L24				1	1
	CORL26	Lung	Lung	Carcinoma Small Cell	Metastasis	Bone Marrow			COR-L26				5		5
	CORL279	Lung	Lung	Carcinoma Small Cell	Metastasis	Lymph node	COR-L279	COR-L279	COR-L279		1	1	1		1
	CORL303	Lung	Lung	Carcinoma Small Cell	Primary			COR-L303				1			1
	CORL311	Lung	Lung	Carcinoma Small Cell	Primary			COR-L311		COR-L311		1		1	1
	CORL32	Lung	Lung	Carcinoma Squamous Cell	Metastasis	Bone Marrow		COR-L32				1			1
	CORL321	Lung	Lung	Carcinoma	Primary			COR-L321				1			1
	CORL47	Lung	Lung	Carcinoma Small Cell	Metastasis	Bone Marrow			COR-L47	COR-L47			1	1	1
	CORL51	Lung	Lung	Carcinoma Small Cell	Metastasis	Pleural effusion	COR-L51				1				1
	CORL88	Lung	Lung	Carcinoma Small Cell	Metastasis	Pleural effusion	COR-L88	COR-L88	COR-L88	COR-L88	1	1	1	1	1
	CORL95	Lung	Lung	Carcinoma Small Cell	Primary			COR-L95		COR-L95		1		1	1
	CORL96CAR	Lung	Lung	Carcinoma Small Cell	Primary		COR-L96CAR				1				1
	COV318	Ovary	Ovary	Adenocarcinoma Serous	Metastasis	Ascites			COV318	COV318			4	4	4
	COV362	Ovary	Ovary	Adenocarcinoma Serous	Metastasis	Pleural effusion			COV362	COV362			4	3	3
	COV413A	Ovary	Ovary	Carcinoma	Metastasis	Other			COV413A				4		4
	COV413B	Ovary	Ovary	Carcinoma	Metastasis	Other			COV413B				4		4
	COV434	Ovary	Ovary	Tumor Granulosa Cell	Primary				COV434	COV434			1	1	1
	COV504	Ovary	Ovary	Carcinoma	Metastasis	Other			COV504	COV504			4	3	3
	COV644	Ovary	Ovary	Carcinoma	Metastasis	Other			COV644	COV644			3	3	3
	CP50MELB	Skin	Skin	Melanoma	Primary			CP50-MEL-B				2			2
	CP66MEL	Skin	Skin	Melanoma	Primary		CP66-MEL	CP66-MEL			2	2			2
	CP67MEL	Skin	Skin	Melanoma	Primary		CP67-MEL				4				4
	CPCN	Lung	Lung	Carcinoma Small Cell	Metastasis	Pleural effusion	CPC-N	CPC-N	CPC-N	CPC-N	1	1	1	1	1
	CROAP2	Blood	Blood	Lymphoma	Primary		CRO-AP2	CRO-AP2			5	5			5
	CROAP5	Blood	Blood	Lymphoma	Primary		CRO-AP5				5				5
	CS1	Bone	Bone	Chondrosarcoma	Primary			CS1				4			4
	CTB1	Blood	Blood	Lymphoma B-cell	Metastasis	Pleural effusion	CTB-1	CTB-1			5	5			5
	CTV1	Blood	Blood	Leukemia	Primary		CTV-1	CTV-1			5	5			5
	CW2	Colo-Rectal	Colon	Carcinoma	Primary		CW-2	CW-2	CW-2	CW-2	3	3	3	3	3
	CX1	Colo-Rectal	Rectum	Adenocarcinoma	Other				CX-1				3		3
	D245MG	Brain	Brain	Glioblastoma	Primary		D-245MG				4				4
	D247MG	Brain	Brain	Glioblastoma	Primary		D-247MG	D-247MG			4	4			4
	D263MG	Brain	Brain	Glioblastoma	Primary		D-263MG	D-263MG			4	4			4
	D283MED	Brain	Brain	Medulloblastoma	Primary		D-283MED	D-283MED		D283 Med	1	1		1	1
	D336MG	Brain	Brain	Glioblastoma	Primary		D-336MG	D-336MG			4	4			4
	D341MED	Brain	Brain	Medulloblastoma	Primary					D341 Med				1	1
	D384MED	Brain	Brain	Glioblastoma	Primary		D-384MED				1				1
	D392MG	Brain	Brain	Glioblastoma	Primary		D-392MG	D-392MG			4	4			4
	D397MG	Brain	Brain	Glioblastoma	Primary		D-397MG				4				4
	D423MG	Brain	Brain	Glioblastoma	Primary		D-423MG	D-423MG			4	4			4
	D458MED	Brain	Brain	Glioblastoma	Primary		D-458MED				1				1
	D502MG	Brain	Brain	Glioblastoma	Primary		D-502MG	D-502MG			4	4			4
	D538MG	Brain	Brain	Glioblastoma	Primary		D-538MG				4				4
	D542MG	Brain	Brain	Glioblastoma	Primary		D-542MG	D-542MG			4	4			4
	D556MED	Brain	Brain	Glioblastoma	Primary		D-556MED				1				1
	D566MG	Brain	Brain	Glioblastoma	Primary		D-566MG	D-566MG			4	4			4
	DANG	Pancreas	Pancreas	Adenocarcinoma	Primary			DAN-G	DAN-G	DAN-G		3	3	3	3
	DAOY	Brain	Brain	Medulloblastoma	Primary		Daoy	Daoy		Daoy	4	4		4	4
	DAUDI	Blood	Blood	Malignant Lymphoma - Burkitts Type	Primary		Daudi	Daudi	Daudi	Daudi	5	5	5	5	5
	DB	Blood	Blood	Lymphoma B-cell	Metastasis	Ascites	DB	DB	DB	DB	5	5	5	5	5
	DBTRG05MG	Brain	Brain	Glioblastoma	Primary		DBTRG-05MG	DBTRG-05MG		DBTRG-05MG	4	4		4	4
	DEL	Blood	Blood	Histiocytosis	Metastasis	Pleural effusion	DEL	DEL		DEL	5	5		5	5
	DEOC1	Skin	Skin	Melanoma	Primary				DEOC-1				2		2
	DETROIT562	Head-Neck	Nasal Pharynx	Carcinoma	Metastasis	Pleural effusion	Detroit562	Detroit562	Detroit 562	Detroit 562	3	3	3	3	3
	DG75	Blood	Blood	Malignant Lymphoma - Burkitts Type	Metastasis	Pleural effusion	DG-75	DG-75			5	5			5
	DIFI	Colo-Rectal	Colon	Carcinoma	Metastasis	Ascites		DIFI				3			3
	DJM1	Skin	Skin	Carcinoma Squamous Cell	Primary		DJM-1	DJM-1			3	3			3
	DKMG	Brain	Brain	Glioma	Primary		DK-MG	DK-MG		DK-MG	4	4		4	4
	DLD1	Colo-Rectal	Colon	Adenocarcinoma	Other				DLD-1	DLD-1			3	3	3
	DMS114	Lung	Lung	Carcinoma Small Cell	Metastasis	Bone Marrow	DMS-114	DMS-114		DMS 114	1	1		1	1
	DMS153	Lung	Lung	Carcinoma Small Cell	Metastasis	Liver	DMS-153			DMS 153	1			1	1
	DMS273	Lung	Lung	Carcinoma Small Cell	Metastasis	Pleural effusion	DMS-273	DMS-273	DMS 273	DMS 273	1	1	1	1	1
	DMS454	Lung	Lung	Carcinoma Small Cell	Primary				DMS 454	DMS 454			1	1	1
	DMS53	Lung	Lung	Carcinoma Small Cell	Primary		DMS-53	DMS-53	DMS 53	DMS 53	1	1	1	1	1
	DMS79	Lung	Lung	Carcinoma Small Cell	Metastasis	Pleural effusion	DMS-79	DMS-79	DMS 79	DMS 79	1	1	1	1	1
	DND41	Blood	Blood	Leukemia	Primary			DND-41		DND-41		5		5	5
	DOHH2	Blood	Blood	Lymphoma B-cell	metastasis		DOHH-2	DOHH-2	DOHH-2	DOHH-2	5	5	5	5	5
	DOK	Head-Neck	Tongue	Dysplasia	Primary		DOK	DOK	DOK		3	3	3		3
	DOR13	Ovary	Ovary	Adenocarcinoma	Primary			DOV13	DOR 13			4	4		4
	DOTC24510	Uterus-Cervix	Cervix	Carcinoma	Primary		DoTc2-4510	DoTc2-4510			3	3			3
	DSH1	Urinary Bladder	Bladder	Carcinoma	Primary		DSH1	DSH1			3	3			3
	DU145	Other	Prostate	Carcinoma	Metastasis	Brain	DU-145	DU-145	DU 145	DU 145	3	4	4	4	4
	DU4475	Breast	Breast	Carcinoma	Metastasis	Other	DU-4475	DU-4475	DU4475	DU4475	3	4	3	3	3
	DV90	Lung	Lung	Adenocarcinoma	Metastasis	Pleural effusion	DV-90		DV-90	DV-90	3		3	3	3
	EB1	Blood	Blood	Malignant Lymphoma - Burkitts Type	Primary				EB1	EB1			5	5	5
	EB2	Blood	Blood	Malignant Lymphoma - Burkitts Type	Primary		EB2	EB2	EB2	EB2	5	5	5	5	5
	EB3	Blood	Blood	Malignant Lymphoma - Burkitts Type	Primary		EB-3	EB-3	EB-3		5	5	5		5
	EBC1	Lung	Lung	Carcinoma Non-Small Cell	Metastasis	Other		EBC-1	EBC-1	EBC-1		3	3	3	3
	ECC10	Stomach	Stomach	Carcinoma	Metastasis			ECC10		ECC10		4		3	3
	ECC12	Stomach	Stomach	Carcinoma	Metastasis		ECC12	ECC12		ECC12	1	1		1	1
	ECC4	Colo-Rectal	Gastrointestinal	Carcinoma Small Cell	Primary		ECC4	ECC4			1	1			1
	ECGI10	Head-Neck	Esophagus	Other	Primary		EC-GI-10	EC-GI-10		EC-GI-10	3	3		3	3
	EFE184	Uterus-Cervix	Uterus	Carcinoma	Metastasis	Ascites				EFE-184				3	3
	EFM19	Breast	Breast	Carcinoma	Metastasis	Pleural effusion	EFM-19	EFM-19	EFM-19	EFM-19	3	3	3	3	3
	EFM192A	Breast	Breast	Carcinoma	Metastasis	Pleural effusion		EFM-192A	EFM-192A	EFM-192A		3	3	3	3
	EFM192B	Breast	Breast	Carcinoma	Metastasis	Pleural effusion			EFM-192B				3		3
	EFM192C	Breast	Breast	Carcinoma	Metastasis	Pleural effusion			EFM-192C				3		3
	EFO21	Ovary	Ovary	Adenocarcinoma	Metastasis	Ascites	EFO-21	EFO-21		EFO-21	1	1		4	4
	EFO27	Ovary	Ovary	Adenocarcinoma	Metastasis	Other	EFO-27	EFO-27	EFO-27	EFO-27	3	4	4	4	4
	EGI1	Other	Bile Duct	Carcinoma	Primary		EGI-1	EGI-1			3	3			3
	EHEB	Blood	Blood	Leukemia	Other		EHEB	EHEB		EHEB	5	5		5	5
	EJM	Blood	Blood	Multiple Myeloma	Primary			EJM	EJM	EJM		5	5	5	5
	EKVX	Lung	Lung	Carcinoma Non-Small Cell	Primary		EKVX	EKVX	EKVX		4	4	3		4
	EM2	Blood	Blood	Leukemia Chronic Myelogenous	Primary		EM-2	EM-2		EM-2	5	5		5	5
	EMCBAC1	Lung	Lung	Carcinoma Non-Small Cell	Primary			EMC-BAC-1				3			3
	EMCBAC2	Lung	Lung	Carcinoma Non-Small Cell	Primary			EMC-BAC-2				4			4
	EN	Uterus-Cervix	Uterus	Carcinoma	Primary			EN		EN		1		1	1
	EOL1	Blood	Blood	Leukemia	Primary		EoL-1-cell	EoL-1-cell		EOL-1	5	5		5	5
	EPLC272H	Lung	Lung	Carcinoma	Primary		EPLC-272H	EPLC-272H	EPLC-272H	EPLC-272H	3	3	3	3	3
	ES1	Bone	Bone	Sarcoma Ewings	Primary		ES1	ES1			1	1			1
	ES2	Bone	Bone	Sarcoma Ewings	Metastasis	Bone Marrow		ES-2	ES-2	ES-2		4	4	4	4
	ES3	Bone	Bone	Sarcoma Ewings	Primary		ES3	ES3			1	1			1
	ES4	Bone	Bone	Sarcoma Ewings	Metastasis	Pleural effusion		ES4				1			1
	ES5	Bone	Bone	Sarcoma Ewings	Metastasis	Pleural effusion	ES5	ES5			1	1			1
	ES6	Bone	Bone	Sarcoma Ewings	Metastasis	Other	ES6	ES6			1	1			1
	ES7	Bone	Bone	Sarcoma Ewings	Metastasis	Bone Marrow	ES7	ES7			1	1			1
	ES8	Bone	Bone	Sarcoma Ewings	Metastasis	Bone Marrow	ES8	ES8			1	1			1
	ESO26	Head-Neck	Esophagus	Adenocarcinoma	Primary			ESO26				3			3
	ESO51	Head-Neck	Esophagus	Adenocarcinoma	Primary			ESO51				4			4
	ESS1	Uterus-Cervix	Uterus	Sarcoma	Primary		ESS-1	ESS-1		ESS-1	4	4		4	4
	ETK1	Liver	Liver	Carcinoma	Other		ETK-1	ETK-1			3	3			3
	EVSAT	Breast	Breast	Carcinoma	Metastasis	Ascites	EVSA-T	EVSA-T	EVSA-T		3	3	3		3
	EW1	Bone	Bone	Sarcoma Ewings	Metastasis	Pleural effusion	EW-1	EW-1			1	1			1
	EW11	Bone	Bone	Sarcoma Ewings	Metastasis	Lymph node	EW-11	EW-11			1	1			1
	EW12	Bone	Bone	Sarcoma Ewings	Metastasis	Other	EW-12	EW-12			1	1			1
	EW13	Bone	Bone	Sarcoma Ewings	Other		EW-13	EW-13			1	1			1
	EW16	Bone	Bone	Sarcoma Ewings	Metastasis	Other	EW-16	EW-16			1	1			1
	EW18	Bone	Bone	Sarcoma Ewings	Other		EW-18	EW-18			1	1			1
	EW22	Bone	Bone	Sarcoma Ewings	Other		EW-22	EW-22			1	1			1
	EW24	Bone	Bone	Sarcoma Ewings	Other		EW-24	EW-24			1	1			1
	EW3	Bone	Bone	Sarcoma Ewings	Metastasis	Pleural effusion	EW-3	EW-3			1	1			1
	EW7	Bone	Bone	Sarcoma Ewings	Metastasis	Pleural effusion	EW-7	EW-7			1	1			1
	F36P	Blood	Blood	Leukemia Acute Myelogenous	Primary					F-36P				5	5
	FADU	Head-Neck	Nasal Pharynx	Carcinoma Squamous Cell	Primary		FADU	FADU	FaDu	FaDu	3	3	3	3	3
	FARAGE	Blood	Blood	Lymphoma Diffuse B Cell	Primary			Farage	Farage			5	5		5
	FLO1	Head-Neck	Esophagus	Adenocarcinoma	Primary			FLO-1				4			4
	FTC133	Other	Thyroid	Carcinoma Follicular	metastasis		FTC-133	FTC-133		FTC-133	4	4		4	4
	FU97	Stomach	Stomach	Adenocarcinoma	Primary			FU97	FU97	FU97		4	4	4	4
	FUOV1	Ovary	Ovary	Carcinoma	Primary			FU-OV-1		FU-OV-1		4		1	1
	G111	Brain	Brain	Glioblastoma	Primary				G111				4		4
	G112	Brain	Brain	Glioblastoma	Primary				G112				3		3
	G118	Brain	Brain	Glioblastoma	Primary				G118				4		4
	G120	Brain	Brain	Glioblastoma	Primary				G120				4		4
	G121	Brain	Brain	Glioblastoma	Primary				G121				4		4
	G122	Brain	Brain	Glioblastoma	Primary				G122				3		3
	G124	Brain	Brain	Astrocytoma	Primary				G124				4		4
	G130	Brain	Brain	Astrocytoma	Primary				G130				4		4
	G140	Brain	Brain	Glioblastoma	Primary				G140				4		4
	G141	Brain	Brain	Glioblastoma	Primary				G141				4		4
	G142	Brain	Brain	Glioblastoma	Primary				G142				4		4
	G22	Brain	Brain	Astrocytoma	Primary				G22				2		2
	G28T	Brain	Brain	Gliosarcoma	Primary				G28T				4		4
	G292CLONEA141B1	Bone	Bone	Osteosarcoma	Other			G-292-Clone-A141B1		G-292, clone A141B1		4		4	4
	G361	Skin	Skin	Melanoma	Primary		G-361	G-361	G-361	G-361	2	2	2	2	2
	G401	Kidney	Kidney	Wilms' tumor	Primary		G-401	G-401		G-401	1	1		1	1
	G402	Kidney	Kidney	Leiomyoma	Primary			G-402	G-402	G-402		1	1	1	1
	G44	Brain	Brain	Glioblastoma	Primary				G44				4		4
	G59	Brain	Brain	Astrocytoma	Primary				G59				4		4
	G61	Brain	Brain	Astrocytoma	Primary				G61				4		4
	G84	Brain	Brain	Astrocytoma	Primary				G84				4		4
	G96	Brain	Brain	Astrocytoma	Primary				G96				4		4
	GA10	Blood	Blood	Malignant Lymphoma - Burkitts Type	Primary			GA-10	GA-10	GA-10		5	5	5	5
	GA10CLONE20	Blood	Blood	Malignant Lymphoma - Burkitts Type	Other		GA-10-Clone-20				3				3
	GA10CLONE4	Blood	Blood	Malignant Lymphoma - Burkitts Type	Other		GA-10-Clone-4	GA-10-Clone-4			5	5			5
	GAK	Skin	Skin	Melanoma	Metastasis	Lymph node	GAK	GAK			2	2			2
	GAMG	Brain	Brain	Glioma	Primary		GAMG	GAMG		GAMG	4	4		4	4
	GB1	Brain	Brain	Glioma	Primary			GB-1				4			4
	GCIY	Stomach	Stomach	Carcinoma	Metastasis	Ascites	GCIY	GCIY		GCIY	4	4		4	4
	GCT	Other	Connective Tissue	Malignant Fibrous Histiocytoma	Metastasis	Pleural effusion	GCT	GCT		GCT	4	4		4	4
	GDM1	Blood	Blood	Leukemia	Metastasis	Pleural effusion	GDM-1	GDM-1		GDM-1	5	5		5	5
	GI1	Brain	Brain	Glioma	Primary		GI-1	GI-1		GI-1	4	4		4	4
	GIMEN	Brain	Brain	Neuroblastoma	Metastasis	Bone marrow	GI-ME-N	GI-ME-N			4	4			4
	GMEL	Skin	Skin	Melanoma	Primary			G-MEL				2			2
	GMS10	Brain	Brain	Glioblastoma	Primary		GMS-10	GMS-10		GMS-10	4	4		4	4
	GOS3	Brain	Brain	Glioma	Other					GOS-3				4	4
	GOTO	Brain	Brain	Neuroblastoma	Primary		GOTO	GOTO			1	1			1
	GOTOP3	Brain	Brain	Neuroblastoma	Other		GOTO-P3				1				1
	GP2D	Colo-Rectal	Colon	Adenocarcinoma	Primary		Gp2D		GP2d	GP2d	3		3	3	3
	GP5D	Colo-Rectal	Colon	Adenocarcinoma	Primary		GP5d	GP5d	GP5d		3	3	3		3
	GRANTA519	Blood	Blood	Lymphoma B-cell	Primary			GRANTA-519	GRANTA-519	GRANTA-519		5	5	5	5
	GRM	Skin	Skin	Melanoma	Other				GR-M				4		4
	GRST	Blood	Blood	Other	Primary		GR-ST	GR-ST			5	5			5
	GSS	Stomach	Stomach	Carcinoma	Primary					GSS				1	1
	GSU	Stomach	Stomach	Carcinoma	Primary					GSU				3	3
	GT3TKB	Lung	Lung	Carcinoma Squamous Cell	Other		GT3TKB	GT3TKB			4	4			4
	GTL16	Stomach	Stomach	Adenocarcinoma	Other				GTL-16				3		3
	H4	Brain	Brain	Glioma	Primary		H4	H4		H4	4	4		4	4
	H9	Blood	Blood	Other	Primary		H9	H9			5	5			5
	HA7RCC	Kidney	Kidney	Carcinoma	Primary		HA7-RCC	HA7-RCC			4	4			4
	HAL01	Blood	Blood	Leukemia	Primary		HAL-01	HAL-01			5	5			5
	HARA	Lung	Lung	Carcinoma Squamous Cell	Primary			HARA		HARA		1		3	1
	HBL100	Other	Other	Other	Other				HBL-100				4		4
	HC1	Blood	Blood	Leukemia	Primary		HC-1	HC-1			5	5			5
	HCA7	Colo-Rectal	Colon	Adenocarcinoma	Primary				HCA-7				3		3
	HCC1011	Kidney	Kidney	Carcinoma	Primary				HCC1011				4		4
	HCC1143	Breast	Breast	Adenocarcinoma Ductal	Primary		HCC1143	HCC1143	HCC1143	HCC1143	3	3	3	3	3
	HCC1162	Uterus-Cervix	Uterus	Adenocarcinoma Endometrioid	Primary				HCC1162				4		4
	HCC1171	Lung	Lung	Carcinoma Non-Small Cell	Primary				HCC1171	HCC-1171			1	3	3
	HCC1187	Breast	Breast	Adenocarcinoma Ductal	Primary		HCC1187	HCC1187	HCC1187	HCC1187	1	1	4	3	1
	HCC1195	Lung	Lung	Adenocarcinoma	Primary					HCC-1195				3	3
	HCC12	Kidney	Kidney	Carcinoma	Primary				HCC12				1		1
	HCC1263	Colo-Rectal	Colon	Adenocarcinoma	Primary				HCC1263				3		3
	HCC1319	Kidney	Kidney	Carcinoma	Primary				HCC1319				4		4
	HCC1359	Lung	Lung	Carcinoma Large Cell	Primary				HCC1359				4		4
	HCC1395	Breast	Breast	Adenocarcinoma Ductal	NS		HCC1395	HCC1395	HCC1395	HCC1395	4	1	4	4	4
	HCC1419	Breast	Breast	Adenocarcinoma Ductal	Primary		HCC1419	HCC1419	HCC1419	HCC1419	3	3	3	3	3
	HCC1428	Breast	Breast	Adenocarcinoma	Metastasis	Pleural effusion		HCC1428	HCC1428	HCC1428		3	3	3	3
	HCC1482	Uterus-Cervix	Cervix	Adenocarcinoma	Primary				HCC1482				1		1
	HCC1493	Breast	Breast	Adenocarcinoma	Primary				HCC1493				3		3
	HCC15	Lung	Lung	Carcinoma Non-Small Cell	Primary			HCC-15	HCC-15	HCC-15		4	4	4	4
	HCC1500	Breast	Breast	Adenocarcinoma Ductal	Primary			HCC1500	HCC1500	HCC1500		3	3	3	3
	HCC1534	Lung	Lung	Adenocarcinoma	Primary				HCC1534				4		4
	HCC1569	Breast	Breast	Carcinoma Metaplastic	Primary			HCC1569	HCC1569	HCC1569		1	4	4	4
	HCC1576	Other	Other	Carcinoma	Primary				HCC1576				4		4
	HCC1599	Breast	Breast	Adenocarcinoma Ductal	Primary		HCC1599	HCC1599	HCC1599	HCC1599	3	3	4	3	3
	HCC1806	Breast	Breast	Carcinoma Squamous Cell	Primary		HCC1806	HCC1806	HCC1806	HCC1806	3	3	3	3	3
	HCC193	Lung	Lung	Adenocarcinoma	Primary				HCC193				4		4
	HCC1937	Breast	Breast	Adenocarcinoma Ductal	Primary		HCC1937	HCC1937	HCC1937	HCC1937	3	3	3	3	3
	HCC1954	Breast	Breast	Adenocarcinoma Ductal	Primary		HCC1954	HCC1954	HCC1954	HCC1954	3	3	3	3	3
	HCC202	Breast	Breast	Adenocarcinoma Ductal	Primary			HCC202	HCC202	HCC202		3	3	3	3
	HCC2157	Breast	Breast	Adenocarcinoma Ductal	Primary		HCC2157	HCC2157	HCC2157	HCC2157	3	3	4	1	3
	HCC2218	Breast	Breast	Adenocarcinoma Ductal	Primary		HCC2218	HCC2218	HCC2218	HCC2218	3	3	3	3	3
	HCC2270	Lung	Lung	Adenocarcinoma	Primary				HCC2270				3		3
	HCC2279	Lung	Lung	Adenocarcinoma	Primary				HCC2279	HCC-2279			4	4	4
	HCC2302	Lung	Lung	Adenocarcinoma	Primary				HCC2302				3		3
	HCC2688	Breast	Breast	Carcinoma	Primary				HCC2688				3		3
	HCC2885	Lung	Lung	Carcinoma Non-Small Cell	Primary				HCC2885				4		4
	HCC2911	Breast	Breast	Carcinoma	Primary				HCC2911				3		3
	HCC2935	Lung	Lung	Adenocarcinoma	Primary				HCC2935	HCC2935			3	3	3
	HCC2998	Colo-Rectal	Colon	Other	Primary		HCC2998	HCC2998			3	3			3
	HCC33	Lung	Lung	Carcinoma Small Cell	Metastasis	Pleural effusion			HCC33	HCC-33			1	1	1
	HCC364	Lung	Lung	Adenocarcinoma	Primary				HCC364				3		3
	HCC366	Lung	Lung	Carcinoma Non-Small Cell	Primary			HCC-366	HCC366	HCC-366		4	4	4	4
	HCC38	Breast	Breast	Adenocarcinoma Ductal	NS		HCC38	HCC38	HCC38	HCC38	3	3	3	3	3
	HCC4006	Lung	Lung	Adenocarcinoma	Metastasis	Pleural effusion			HCC4006	HCC4006			3	3	3
	HCC4011	Lung	Lung	Adenocarcinoma	Primary				HCC4011				3		3
	HCC4017	Lung	Lung	Carcinoma Large Cell	Primary				HCC4017				4		4
	HCC44	Lung	Lung	Carcinoma Non-Small Cell	Primary			HCC-44	HCC44	HCC-44		4	4	4	4
	HCC461	Lung	Lung	Adenocarcinoma	Primary				HCC461				4		4
	HCC515	Lung	Lung	Adenocarcinoma	Primary				HCC515				4		4
	HCC56	Colo-Rectal	Colon	Adenocarcinoma	Primary			HCC-56		HCC-56		3		3	3
	HCC60	Lung	Lung	Adenocarcinoma	Other				HCC60				1		1
	HCC630	Ovary	Ovary	Carcinoma	Primary				HCC630				3		3
	HCC70	Breast	Breast	Adenocarcinoma Ductal	Primary		HCC70	HCC70	HCC70	HCC70	3	3	3	3	3
	HCC78	Lung	Lung	Adenocarcinoma	Metastasis	Pleural effusion		HCC-78	HCC78	HCC-78		3	3	3	3
	HCC827	Lung	Lung	Adenocarcinoma	Primary			HCC-827	HCC827	HCC827		3	3	3	3
	HCC89	Kidney	Kidney	Carcinoma	Primary				HCC89				4		4
	HCC95	Lung	Lung	Carcinoma Squamous Cell	Metastasis	Pleural effusion				HCC-95				3	3
	HCE4	Head-Neck	Esophagus	Carcinoma Squamous Cell	Primary		HCE-4	HCE-4			4	4			4
	HCE7	Head-Neck	Esophagus	Carcinoma Squamous Cell	Primary			HCE-7				4			4
	HCET	Other	Other	Other	Other		HCE-T	HCE-T			3	3			3
	HCT116	Colo-Rectal	Colon	Carcinoma	Primary		HCT-116	HCT-116	HCT 116	HCT 116	1	3	3	3	3
	HCT15	Colo-Rectal	Colon	Adenocarcinoma	Other		HCT-15	HCT-15	HCT-15	HCT-15	3	3	3	3	3
	HCT8	Colo-Rectal	Colon	Adenocarcinoma	Other				HCT-8				3		3
	HDLM2	Blood	Blood	Hodgkin's Lymphoma	Metastasis		HDLM-2	HDLM-2		HDLM-2	5	5		5	5
	HDMYZ	Blood	Blood	Hodgkin's Lymphoma	Metastasis	Pleural effusion	HD-MY-Z	HD-MY-Z		HD-MY-Z	1	4		4	4
	HDQP1	Breast	Breast	Carcinoma	Primary			HDQ-P1		HDQ-P1		3		3	3
	HEC1	Uterus-Cervix	Uterus	Adenocarcinoma Endometrioid	Primary		HEC-1	HEC-1			1	4			4
	HEC108	Uterus-Cervix	Uterus	Adenocarcinoma Endometrioid	Primary					HEC-108				4	4
	HEC151	Uterus-Cervix	Uterus	Adenocarcinoma Endometrioid	Primary					HEC-151				3	3
	HEC1A	Uterus-Cervix	Uterus	Adenocarcinoma Endometrioid	Primary				HEC-1-A	HEC-1-A			3	3	3
	HEC1B	Uterus-Cervix	Uterus	Adenocarcinoma Endometrioid	Primary					HEC-1-B				4	4
	HEC251	Uterus-Cervix	Uterus	Adenocarcinoma Endometrioid	Primary					HEC-251				3	3
	HEC265	Uterus-Cervix	Uterus	Adenocarcinoma Endometrioid	Primary					HEC-265				3	3
	HEC50B	Uterus-Cervix	Uterus	Adenocarcinoma Endometrioid	Metastasis	Ascites				HEC-50B				4	4
	HEC59	Uterus-Cervix	Uterus	Adenocarcinoma Endometrioid	Primary					HEC-59				3	3
	HEC6	Uterus-Cervix	Uterus	Adenocarcinoma Endometrioid	Primary					HEC-6				4	4
	HEL	Blood	Blood	Erythroleukemia	Primary		HEL	HEL	HEL	HEL	5	5	5	5	5
	HEL9217	Blood	Blood	Erythroleukemia	Other					HEL 92.1.7				5	5
	HELA	Uterus-Cervix	Cervix	Adenocarcinoma	Primary			HeLa	HeLa			4	4		4
	HELASF	Uterus-Cervix	Cervix	Adenocarcinoma	Other		HeLaSF	HeLaSF			3	4			4
	HEMCSS	Bone	Bone	Chondrosarcoma	Primary		H-EMC-SS	H-EMC-SS			1	1			1
	HEP2	Uterus-Cervix	Uterus	Adenocarcinoma Endometrioid	Other				HEp-2				4		4
	HEP3B217	Liver	Liver	Carcinoma	Other			Hep3B2-1-7		Hep 3B2.1-7		1		4	4
	HEPG2	Liver	Liver	Hepatoblastoma	Primary				Hep G2	Hep G2			4	4	4
	HEY	Ovary	Ovary	Adenocarcinoma Serous	Primary			Hey	HEY			4	4		4
	HEYA8	Ovary	Ovary	Adenocarcinoma Serous	Other					Hey-A8				4	4
	HGC27	Stomach	Stomach	Carcinoma	Metastasis	Lymph node	HGC-27	HGC-27	HGC-27	HGC-27	1	1	4	4	4
	HH	Blood	Blood	Lymphoma	Primary		HH	HH		HH	5	5		5	5
	HL60	Blood	Blood	Leukemia	Primary		HL-60	HL-60	HL-60	HL-60	5	5	5	5	5
	HLE	Liver	Liver	Carcinoma Hepatocellular	Primary		HLE	HLE		HLE	4	4		4	4
	HLF	Liver	Liver	Carcinoma Hepatocellular	Primary					HLF				4	4
	HLFA	Lung	Lung	Carcinoma	Primary					HLF-a				4	4
	HM7	Colo-Rectal	Colon	Adenocarcinoma	Primary				HM7				3		3
	HMCB	Skin	Skin	Melanoma	Primary					HMCB				4	4
	HMVII	Skin	Skin	Melanoma	Primary		HMV-II	HMV-II			2	2			2
	HMY1	Skin	Skin	Melanoma	Metastasis	Lymph node			HMY-1				2		2
	HN	Head-Neck	Oral Cavity	Carcinoma Squamous Cell	Metastasis	Lymph node	HN	HN	HN		4	3	3		3
	HNT34	Blood	Blood	Leukemia	Primary				HNT-34				5		5
	HO1N1	Head-Neck	Oral cavity	Carcinoma Squamous Cell	Primary		HO-1-N-1	HO-1-N-1			3	3			3
	HO1U1	Head-Neck	Oral cavity	Carcinoma Squamous Cell	Primary			HO-1-u-1				3			3
	HOP62	Lung	Lung	Carcinoma Non-Small Cell	Primary		HOP-62	HOP-62	HOP-62		4	4	4		4
	HOP92	Lung	Lung	Carcinoma Large Cell	Primary		HOP-92	HOP-92	HOP-92		4	4	4		4
	HOS	Bone	Bone	Osteosarcoma	Primary		HOS	HOS		HOS	4	4		4	4
	HPAC	Pancreas	Pancreas	Adenocarcinoma	Primary			HPAC	HPAC	HPAC		3	3	3	3
	HPAFII	Pancreas	Pancreas	Adenocarcinoma	metastasis		HPAF-II	HPAF-II	HPAF-II	HPAF-II	3	3	3	3	3
	HPBALL	Blood	Blood	Leukemia	Primary					HPB-ALL				5	5
	HS172T	Urinary Bladder	Bladder	Carcinoma	Primary					Hs 172.T				4	4
	HS229T	Lung	Lung	Adenocarcinoma	Primary					Hs 229.T				4	4
	HS255T	Colo-Rectal	Colon	Adenocarcinoma	Primary				Hs 255.T				4		4
	HS274T	Breast	Breast	Adenocarcinoma	Primary					Hs 274.T				4	4
	HS281T	Breast	Breast	Adenocarcinoma	Primary					Hs 281.T				4	4
	HS294T	Skin	Skin	Melanoma	Metastasis	Lymph node			Hs 294T	Hs 294T			2	2	2
	HS343T	Breast	Breast	Adenocarcinoma	Primary					Hs 343.T				4	4
	HS38T	Ovary	Ovary	Other	Primary				Hs 38.T				4		4
	HS445	Blood	Blood	Leukemia	Primary			Hs-445				5			5
	HS578T	Breast	Breast	Carcinoma	Primary		Hs-578-T	Hs-578-T	Hs 578T	Hs 578T	4	4	4	4	4
	HS600T	Skin	Skin	Melanoma	Primary					Hs 600.T				4	4
	HS604T	Blood	Blood	Hodgkin's Lymphoma	Primary					Hs 604.T				4	4
	HS606T	Breast	Breast	Carcinoma	Primary					Hs 606.T				4	4
	HS611T	Blood	Blood	Hodgkin's Lymphoma	Primary					Hs 611.T				5	5
	HS616T	Blood	Blood	Lymphoma	Primary					Hs 616.T				4	4
	HS618T	Lung	Lung	Adenocarcinoma	Primary					Hs 618.T				4	4
	HS633T	Other	Other	Fibrosarcoma	Primary			Hs-633T				4			4
	HS675T	Colo-Rectal	Colon	Carcinoma	Primary				Hs 675.T	Hs 675.T			4	4	4
	HS683	Brain	Brain	Glioma	Primary			Hs-683	Hs 683	Hs 683		4	4	4	4
	HS688AT	Skin	Skin	Melanoma	Primary					Hs 688(A).T				4	4
	HS695T	Skin	Skin	Melanoma	Metastasis	Lymph node			Hs 695T	Hs 695T			2	2	2
	HS698T	Colo-Rectal	Colon	Adenocarcinoma	Metastasis	Other				Hs 698.T				4	4
	HS69ST	Skin	Skin	Melanoma	Primary				Hs 69ST				2		2
	HS706T	Bone	Bone	Sarcoma	Primary					Hs 706.T				4	4
	HS729	Other	Skeletal Muscle	Rhabdomyosarcoma	Primary					Hs 729				4	4
	HS737T	Bone	Bone	Sarcoma	Primary					Hs 737.T				4	4
	HS739T	Breast	Breast	Adenocarcinoma	Primary					Hs 739.T				4	4
	HS742T	Breast	Breast	Adenocarcinoma scirrhous	Primary					Hs 742.T				4	4
	HS746T	Stomach	Stomach	Carcinoma	Metastasis	Other		Hs746T	Hs 746T	Hs 746T		4	4	4	4
	HS751T	Blood	Blood	Hodgkin's Lymphoma	Primary					Hs 751.T				4	4
	HS766T	Pancreas	Pancreas	Carcinoma	Metastasis	Lymph node		Hs-766T	Hs 766T	Hs 766T		4	4	3	3
	HS819T	Bone	Bone	Chondrosarcoma	Primary					Hs 819.T				4	4
	HS821T	Bone	Bone	Sarcoma	Primary					Hs 821.T				4	4
	HS822T	Bone	Bone	Sarcoma Ewings	Primary					Hs 822.T				4	4
	HS839T	Skin	Skin	Melanoma	Primary				Hs 839.T	Hs 839.T			4	4	4
	HS840T	Other	Unknown	Papilloma	Primary					Hs 840.T				4	4
	HS852T	Skin	Skin	Melanoma	Primary				Hs 852.T	Hs 852.T			2	2	2
	HS863T	Bone	Bone	Sarcoma Ewings	Primary					Hs 863.T				4	4
	HS870T	Bone	Bone	Osteosarcoma	Primary					Hs 870.T				4	4
	HS888T	Bone	Bone	Osteosarcoma	Primary					Hs 888.T				4	4
	HS895T	Skin	Skin	Melanoma	Primary				Hs 895.T	Hs 895.T			4	4	4
	HS934T	Skin	Skin	Melanoma	Primary					Hs 934.T				4	4
	HS936T	Skin	Skin	Melanoma	Primary				Hs 936.T	Hs 936.T			2	2	2
	HS939T	Skin	Skin	Melanoma	Primary					Hs 939.T				2	2
	HS940T	Skin	Skin	Melanoma	Primary			Hs-940-T	Hs 940.T	Hs 940.T		4	4	4	4
	HS944T	Skin	Skin	Melanoma	Primary			Hs-944-T		Hs 944.T		2		2	2
	HSC2	Head-Neck	Oral cavity	Carcinoma Squamous Cell	Primary		HSC-2	HSC-2		HSC-2	3	3		3	3
	HSC3	Head-Neck	Tongue	Carcinoma Squamous Cell	Primary		HSC-3	HSC-3		HSC-3	3	3		3	3
	HSC39	Stomach	Stomach	Adenocarcinoma	Metastasis	Ascites		HSC-39				3			3
	HSC4	Head-Neck	Tongue	Carcinoma Squamous Cell	Primary		HSC-4	HSC-4		HSC-4	3	3		3	3
	HSSULTAN	Blood	Blood	Malignant Lymphoma - Burkitts Type	Other				HS-Sultan				5		5
	HT	Blood	Blood	Lymphoma Diffuse Mixed	Metastasis		HT		HT	HT	5		5	5	5
	HT1080	Bone	Bone	Fibrosarcoma	Metastasis	Ascites	HT-1080	HT-1080	HT-1080	HT-1080	4	4	4	4	4
	HT115	Colo-Rectal	Colon	Carcinoma	Primary			HT-115	HT-115	HT115		3	3	3	3
	HT1197	Urinary Bladder	Bladder	Carcinoma	Primary		HT-1197	HT-1197		HT-1197	3	3		3	3
	HT1376	Urinary Bladder	Urinary Bladder	Carcinoma	Primary		HT-1376	HT-1376		HT-1376	3	3		3	3
	HT144	Skin	Skin	Melanoma	Metastasis	Other	HT-144	HT-144	HT-144	HT-144	2	2	2	2	2
	HT29	Colo-Rectal	Colon	Adenocarcinoma	Primary		HT-29	HT-29	HT-29	HT-29	3	3	3	3	3
	HT3	Uterus-Cervix	Cervix	Carcinoma	Metastasis	Lymph node	HT-3	HT-3			3	3			3
	HT55	Colo-Rectal	Colon	Carcinoma	Primary		HT55	HT55	HT-55	HT55	3	3	3	3	3
	HTCC3	Other	Thyroid	Carcinoma	Metastasis	Pleural effusion	HTC-C3	HTC-C3			4	4			4
	HUCCT1	Other	Liver	Carcinoma	Metastasis	Ascites	HuCCT1	HuCCT1		HuCCT1	4	3		3	3
	HUG1N	Stomach	Stomach	Carcinoma	Primary					HuG1-N				3	3
	HUH1	Liver	Liver	Carcinoma Hepatocellular	Primary			huH-1	huH-1	huH-1		1	4	4	4
	HUH28	Other	Liver	Other	Primary		HuH-28			HuH28	4			4	4
	HUH6	Liver	Liver	Hepatoblastoma	Primary					HuH-6				4	4
	HUH6CLONE5	Liver	Liver	Hepatoblastoma	Other		HUH-6-clone5				3				3
	HUH7	Liver	Liver	Carcinoma Hepatocellular	Primary		HuH-7	HuH-7	HuH-7	HuH-7	3	1	4	4	4
	HUNS1	Blood	Blood	Lymphoma	Other		HuNS1			HuNS1	5			5	5
	HUO3N1	Bone	Bone	Osteosarcoma	Primary		HuO-3N1	HuO-3N1			4	4			4
	HUO9	Bone	Bone	Osteosarcoma	Primary		HuO9	HuO9			1	1			1
	HUPT3	Pancreas	Pancreas	Adenocarcinoma	Metastasis	Ascites	HuP-T3	HuP-T3	HUP-T3	HUP-T3	3	3	3	3	3
	HUPT4	Pancreas	Pancreas	Carcinoma	Metastasis	Ascites	HuP-T4	HuP-T4	HUP-T4	HUP-T4	3	3	3	3	3
	HUT102	Blood	Blood	Lymphoma	Primary					HuT 102				5	5
	HUT78	Blood	Blood	Lymphoma	Primary					HuT 78				5	5
	HUTU80	Colo-Rectal	Duodenum	Adenocarcinoma	Primary		HUTU-80	HUTU-80		HuTu 80	1	1		1	1
	I92	Blood	Blood	Leukemia	Primary			I-9-2				5			5
	IALM	Lung	Lung	Carcinoma Large Cell	metastasis		IA-LM	IA-LM		IA-LM	4	4		4	4
	IGR1	Skin	Skin	Melanoma	Metastasis	Lymph node	IGR-1	IGR-1		IGR-1	2	2		2	2
	IGR37	Skin	Skin	Melanoma	Metastasis	Lymph node		IGR-37	IGR-37	IGR-37		2	2	2	2
	IGR39	Skin	Skin	Melanoma	Primary					IGR-39				4	4
	IGROV1	Ovary	Ovary	Carcinoma	Primary		IGROV-1	IGROV-1	IGROV-1	IGROV1	1	1	4	4	4
	IHH4	Other	Thyroid	Carcinoma	Metastasis	Lymph node		IHH-4				4			4
	IM9	Blood	Blood	Normal	Primary		IM-9	IM-9			5	5			5
	IM95	Stomach	Stomach	Adenocarcinoma	Primary			IM-95	IM-95	IM95		3	3	3	3
	IM95M	Stomach	Stomach	Adenocarcinoma	Primary				IM-95m				3		3
	IMR32	Brain	Brain	Neuroblastoma	Primary				IMR-32	IMR-32			1	1	1
	IMR5	Brain	Brain	Neuroblastoma	Primary		IMR-5	IMR-5			1	1			1
	IOSE364	Ovary	Ovary	Other	Other			IOSE-364-				4			4
	IOSE397	Ovary	Ovary	Other	Other			IOSE-397				4			4
	IOSE523	Ovary	Ovary	Other	Other			IOSE-523-				4			4
	IOSE7516SV40	Ovary	Ovary	Other	Other			IOSE-75-16SV40				4			4
	IPC298	Skin	Skin	Melanoma	Primary		IPC-298	IPC-298	IPC-298	IPC-298	2	2	2	2	2
	ISHIKAWA	Uterus-Cervix	Uterus	Adenocarcinoma Endometrioid	Primary			Ishikawa				1			1
	ISHIKAWAHERAKLIO02ER	Uterus-Cervix	Uterus	Adenocarcinoma	Primary			Ishikawa_Heraklio_02ER-		Ishikawa (Heraklio) 02 ER-		1		1	1
	ISTMEL1	Skin	Skin	Melanoma	Primary		IST-MEL1	IST-MEL1			2	2			2
	ISTMES1	Other	Other	Mesothelioma	Primary		IST-MES1	IST-MES1		IST-MES1	4	4		4	4
	ISTMES2	Other	Other	Mesothelioma	Primary					IST-MES2				4	4
	ISTSL1	Lung	Lung	Carcinoma Small Cell	Metastasis	Lymph node	IST-SL1	IST-SL1			1	1			1
	ISTSL2	Lung	Lung	Carcinoma Small Cell	Metastasis	Pleural effusion	IST-SL2	IST-SL2			1	1			1
	ITOII	Other	Testis	Carcinoma	Primary		ITO-II				1				1
	J82	Urinary Bladder	Bladder	Carcinoma Transitional Cell	NS		J82	J82		J82	4	4		4	4
	JAR	Other	Other	Other	Primary		JAR	JAR			3	3			3
	JEG3	Other	Other	Other	Metastasis	Brain	JEG-3	JEG-3			3	3			3
	JEKO1	Blood	Blood	Lymphoma	Primary			JEKO-1	JEKO-1	JeKo-1		5	5	5	5
	JHH1	Liver	Liver	Carcinoma Hepatocellular	Primary			JHH-1	JHH-1	JHH-1		3	3	3	3
	JHH2	Liver	Liver	Carcinoma Hepatocellular	Metastasis	Ascites		JHH-2	JHH-2	JHH-2		4	4	4	4
	JHH4	Liver	Liver	Carcinoma Hepatocellular	Primary			JHH-4	JHH-4	JHH-4		4	4	4	4
	JHH5	Liver	Liver	Carcinoma Hepatocellular	Primary				JHH-5	JHH-5			4	4	4
	JHH6	Liver	Liver	Carcinoma Hepatocellular	Primary			JHH-6		JHH-6		4		4	4
	JHH7	Liver	Liver	Carcinoma Hepatocellular	Primary			JHH-7	JHH-7	JHH-7		1	4	4	4
	JHOC5	Ovary	Ovary	Adenocarcinoma Clear Cell	Primary					JHOC-5				4	4
	JHOM1	Ovary	Ovary	Adenocarcinoma Mucinous	Primary					JHOM-1				4	4
	JHOM2B	Ovary	Ovary	Adenocarcinoma Tubular	Primary					JHOM-2B				3	3
	JHOS2	Ovary	Ovary	Adenocarcinoma Serous	Primary			JHOS-2		JHOS-2		3		3	3
	JHOS3	Ovary	Ovary	Adenocarcinoma Serous	Primary			JHOS-3				3			3
	JHOS4	Ovary	Ovary	Adenocarcinoma Cystic	Primary			JHOS-4		JHOS-4		3		3	3
	JHU011	Head-Neck	Larynx	Carcinoma Squamous Cell	Primary			JHU-011				3			3
	JHU022	Head-Neck	Larynx	Carcinoma Squamous Cell	Primary			JHU-022				3			3
	JHU028	Lung	Lung	Adenocarcinoma	Other			JHU-028				4			4
	JHU029	Head-Neck	Larynx	Carcinoma Squamous Cell	Primary			JHU-029				3			3
	JHUEM1	Uterus-Cervix	Uterus	Adenocarcinoma Endometrioid	Primary					JHUEM-1				3	3
	JHUEM2	Uterus-Cervix	Uterus	Adenocarcinoma Endometrioid	Primary					JHUEM-2				4	4
	JHUEM3	Uterus-Cervix	Uterus	Adenocarcinoma Endometrioid	Primary					JHUEM-3				3	3
	JIMT1	Breast	Breast	Adenocarcinoma Ductal	Metastasis	Pleural effusion		JIMT-1	JIMT-1	JIMT-1		3	3	3	3
	JIYOYE	Blood	Blood	Malignant Lymphoma - Burkitts Type	Primary		JiyoyeP-2003	JiyoyeP-2003	Jiyoye		5	5	5		5
	JJ012	Bone	Bone	Chondrosarcoma	Primary				JJ012				4		4
	JJN3	Blood	Blood	Leukemia	Primary			JJN-3	JJN-3			5	5		5
	JK1	Blood	Blood	Leukemia Chronic Myelogenous	Primary					JK-1				5	5
	JL1	Other	Pleura	Mesothelioma	Primary				JL-1	JL-1			4	4	4
	JM1	Blood	Blood	Lymphoma B-cell	Primary			JM1		JM1		5		5	5
	JMSU1	Urinary Bladder	Bladder	Carcinoma	Metastasis	Ascites				JMSU-1				4	4
	JRT3T35	Blood	Blood	Leukemia Acute Lymphocytic	Primary		J-RT3-T3-5	J-RT3-T3-5			5	5			5
	JSC1	Blood	Blood	Lymphoma	Primary			JSC-1				5			5
	JURKAT	Blood	Blood	Leukemia Acute Lymphocytic	Primary			JURKAT		JURKAT		5		5	5
	JURKATCLONEE61	Blood	Blood	Leukemia Acute Lymphocytic	Other				Jurkat, Clone E6-1				5		5
	JURLMK1	Blood	Blood	Leukemia Chronic Myelogenous	Primary			JURL-MK1		JURL-MK1		5		1	1
	JVM2	Blood	Blood	Leukemia	Primary		JVM-2	JVM-2		JVM-2	5	5		5	5
	JVM3	Blood	Blood	Leukemia	Primary		JVM-3	JVM-3		JVM-3	5	5		5	5
	K029AX	Skin	Skin	Melanoma	Primary					K029AX				2	2
	K052	Blood	Blood	Leukemia	Primary		K052	K052		KO52	5	5		5	5
	K2	Skin	Skin	Melanoma	Primary			K2				2			2
	K5	Other	Thyroid	Carcinoma	Primary		K5	K5			4	4			4
	K562	Blood	Blood	Leukemia Chronic Myelogenous	Primary			K-562	K-562	K-562		5	5	5	5
	KALS1	Brain	Brain	Glioma	Primary		KALS-1	KALS-1		KALS-1	4	4		4	4
	KARPAS1106P	Blood	Blood	Lymphoma Diffuse Large B Cell	Primary			KARPAS-1106P	KARPAS-1106P			5	5		5
	KARPAS231	Blood	Blood	Lymphoma Diffuse Large B Cell	Primary			KARPAS-231				5			5
	KARPAS299	Blood	Blood	Lymphoma Non-Hodgkins	Primary		KARPAS-299	KARPAS-299		KARPAS-299	5	5		5	5
	KARPAS422	Blood	Blood	Lymphoma Non-Hodgkins	metastasis		KARPAS-422	KARPAS-422	KARPAS-422		5	5	5		5
	KARPAS45	Blood	Blood	Leukemia	Metastasis	Pleural effusion	KARPAS-45	KARPAS-45			5	5			5
	KARPAS620	Blood	Blood	Leukemia	Primary			KARPAS-620	KARPAS-620	KARPAS-620		5	5	5	5
	KASUMI1	Blood	Blood	Leukemia Acute Myelogenous	Primary		KASUMI-1	KASUMI-1	Kasumi-1	KASUMI-1	5	5	5	5	5
	KASUMI2	Blood	Blood	Leukemia	Primary					KASUMI-2				5	5
	KASUMI6	Blood	Blood	Leukemia Acute Myelogenous	Primary					Kasumi-6				5	5
	KATOIII	Stomach	Stomach	Carcinoma	Metastasis	Pleural effusion	KATOIII	KATOIII	KATO III	KATO III	3	3	3	3	3
	KCIMOH1	Pancreas	Pancreas	Adenocarcinoma	Other				KCI-MOH1	KCI-MOH1			3	3	3
	KCL22	Blood	Blood	Leukemia	Primary			KCL-22		KCL-22		5		5	5
	KE37	Blood	Blood	Leukemia	Primary		KE-37	KE-37		KE-37	5	5		5	5
	KE39	Stomach	Stomach	Carcinoma	Primary					KE-39				3	3
	KE97	Stomach	Stomach	Carcinoma	Metastasis	Other				KE-97				5	5
	KELLY	Brain	Brain	Neuroblastoma	Primary		NB19	KELLY	KELLY	KELLY	1	1	1	1	1
	KG1	Blood	Blood	Leukemia Acute Myelogenous	Primary			KG-1	KG-1	KG-1		5	5	5	5
	KG1C	Brain	Brain	Glioma	Primary					KG-1-C				4	4
	KGN	Ovary	Ovary	Tumor Granulosa Cell	Primary		KGN	KGN			4	4			4
	KHM1B	Blood	Blood	Multiple Myeloma	Primary				KHM-1B	KHM-1B			5	5	5
	KIJK	Blood	Blood	Lymphoma	Primary					Ki-JK				5	5
	KINGS1	Brain	Brain	Astrocytoma	Primary		KINGS-1	KINGS-1			4	4			4
	KLE	Uterus-Cervix	Uterus	Adenocarcinoma	Primary			KLE	KLE	KLE		3	4	3	3
	KLM1	Pancreas	Pancreas	Carcinoma	Metastasis	Liver			KLM-1				3		3
	KM12	Colo-Rectal	Colon	Adenocarcinoma	Primary		KM12	KM12	KM-12	KM12	3	3	3	3	3
	KMBC2	Urinary Bladder	Bladder	Carcinoma	Primary					KMBC-2				3	3
	KMH2	Blood	Blood	Hodgkin's Lymphoma	metastasis		KM-H2	KM-H2		KM-H2	5	5		5	5
	KMM1	Blood	Blood	Multiple Myeloma	Primary				KMM-1	KMM-1			5	5	5
	KMOE2	Blood	Blood	Leukemia Acute Myelogenous	Primary		KMOE-2	KMOE-2			5	5			5
	KMRC1	Kidney	Kidney	Carcinoma Renal Cell	Primary			KMRC-1		KMRC-1		4		4	4
	KMRC2	Kidney	Kidney	Carcinoma Renal Cell	Primary					KMRC-2				4	4
	KMRC20	Kidney	Kidney	Carcinoma	Primary			KMRC-20		KMRC-20		4		4	4
	KMRC3	Kidney	Kidney	Carcinoma Renal Cell	Primary					KMRC-3				4	4
	KMS11	Blood	Blood	Multiple Myeloma	Primary			KMS-11	KMS-11	KMS-11		5	5	5	5
	KMS12BM	Blood	Blood	Multiple Myeloma	Primary		KMS-12-BM	KMS-12-BM	KMS-12-BM	KMS-12-BM	5	5	5	5	5
	KMS12PE	Blood	Blood	Multiple Myeloma	metastasis		KMS-12-PE		KMS-12-PE		5		5		5
	KMS18	Blood	Blood	Multiple Myeloma	Primary					KMS-18				5	5
	KMS20	Blood	Blood	Multiple Myeloma	Primary					KMS-20				5	5
	KMS21BM	Blood	Blood	Multiple Myeloma	Primary				KMS-21BM	KMS-21BM			5	5	5
	KMS26	Blood	Blood	Multiple Myeloma	Primary				KMS-26	KMS-26			5	5	5
	KMS27	Blood	Blood	Multiple Myeloma	Primary				KMS-27	KMS-27			5	5	5
	KMS28BM	Blood	Blood	Multiple Myeloma	Primary				KMS-28BM	KMS-28BM			5	5	5
	KMS28PE	Blood	Blood	Multiple Myeloma	Primary				KMS-28PE				5		5
	KMS34	Blood	Blood	Multiple Myeloma	Primary				KMS-34	KMS-34			5	5	5
	KNS42	Brain	Brain	Glioma	Primary		KNS-42	KNS-42		KNS-42	4	4		4	4
	KNS60	Brain	Brain	Glioma	Primary					KNS-60				4	4
	KNS62	Lung	Lung	Carcinoma Non-Small Cell	Metastasis	Brain	KNS-62	KNS-62	KNS-62	KNS-62	3	3	3	3	3
	KNS81	Brain	Brain	Glioma	Primary					KNS-81				4	4
	KNS81FD	Brain	Brain	Glioma	Primary		KNS-81-FD	KNS-81-FD			4	4			4
	KON	Head-Neck	Oral cavity	Carcinoma Squamous Cell	Primary			KON				3			3
	KOPN8	Blood	Blood	Leukemia	Primary			KOPN-8		KOPN-8		5		5	5
	KOSC2	Head-Neck	Oral cavity	Carcinoma Squamous Cell	Primary		KOSC-2	KOSC-2			3	3			3
	KP1N	Pancreas	Pancreas	Adenocarcinoma	Other			KP-1N				4			4
	KP2	Pancreas	Pancreas	Carcinoma	Primary			KP-2	KP-2	KP-2		3	3	3	3
	KP3	Pancreas	Pancreas	Carcinoma Adenosquamous	Metastasis	Liver		KP-3	KP-3	KP-3		4	4	4	4
	KP4	Pancreas	Pancreas	Carcinoma In Situ Ductal	Metastasis	Ascites	KP-4	KP-4	KP4	KP4	1	4	4	4	4
	KPL1	Breast	Breast	Adenocarcinoma Ductal	Other				KPL-1	KPL-1			3	3	3
	KPL4	Breast	Breast	Carcinoma	Metastasis	Pleural effusion			KPL-4				3		3
	KPNRTBM1	Brain	Brain	Neuroblastoma	Metastasis	Bone marrow	KP-N-RT-BM-1			KP-N-RT-BM-1	1			1	1
	KPNS19S	Skin	Skin	Melanoma	Metastasis	Bone Marrow	KP-N-S19s			KP-N-SI9s	1			4	4
	KPNYN	Brain	Brain	Neuroblastoma	Primary		KP-N-YN	KP-N-YN		KP-N-YN	1	1		1	1
	KPNYS	Brain	Brain	Neuroblastoma	Primary		KP-N-YS				1				1
	KS1	Brain	Brain	Glioblastoma	Primary		KS-1	KS-1		KS-1	1	4		4	4
	KU1919	Urinary Bladder	Urinary Bladder	Carcinoma Transitional Cell	Primary		KU-19-19	KU-19-19		KU-19-19	4	3		3	3
	KU812	Blood	Blood	Leukemia Chronic Myelogenous	Primary			KU812	KU812	KU812		5	5	5	5
	KURAMOCHI	Ovary	Ovary	Carcinoma	Metastasis	Ascites	KURAMOCHI	KURAMOCHI	KURAMOCHI		3	1	4		1
	KY821	Blood	Blood	Leukemia Acute Myelogenous	Primary		KY821	KY821			5	5			5
	KYAE1	Head-Neck	Esophagus	Adenocarcinoma	Metastasis	Pleural effusion		KYAE-1				3			3
	KYM1	Other	Skeletal Muscle	Rhabdomyosarcoma	Primary			KYM-1		KYM-1		4		1	1
	KYO1	Blood	Blood	Leukemia Chronic Myelogenous	Primary					KYO-1				5	5
	KYSE140	Head-Neck	Esophagus	Carcinoma Squamous Cell	Primary		KYSE-140	KYSE-140	KYSE-140	KYSE-140	3	3	3	3	3
	KYSE150	Head-Neck	Esophagus	Carcinoma Squamous Cell	Primary		KYSE-150	KYSE-150	KYSE-150	KYSE-150	3	3	3	3	3
	KYSE180	Head-Neck	Esophagus	Carcinoma Squamous Cell	Primary		KYSE-180	KYSE-180	KYSE-180	KYSE-180	3	3	3	3	3
	KYSE220	Head-Neck	Esophagus	Carcinoma Squamous Cell	Primary			KYSE-220				3			3
	KYSE270	Head-Neck	Esophagus	Carcinoma Squamous Cell	Primary		KYSE-270	KYSE-270	KYSE-270	KYSE-270	3	3	3	3	3
	KYSE30	Head-Neck	Esophagus	Carcinoma Squamous Cell	Primary				KYSE-30	KYSE-30			3	3	3
	KYSE410	Head-Neck	Esophagus	Carcinoma Squamous Cell	Primary		KYSE-410	KYSE-410		KYSE-410	3	3		3	3
	KYSE450	Head-Neck	Esophagus	Carcinoma Squamous Cell	Primary		KYSE-450	KYSE-450	KYSE-450	KYSE-450	3	3	3	3	3
	KYSE50	Head-Neck	Esophagus	Carcinoma Squamous Cell	Primary			KYSE-50				3			3
	KYSE510	Head-Neck	Esophagus	Carcinoma Squamous Cell	Primary		KYSE-510	KYSE-510	KYSE-510	KYSE-510	3	3	3	3	3
	KYSE520	Head-Neck	Esophagus	Carcinoma Squamous Cell	Primary		KYSE-520	KYSE-520	KYSE-520	KYSE-520	3	3	3	3	3
	KYSE70	Head-Neck	Esophagus	Carcinoma Squamous Cell	Primary		KYSE-70	KYSE-70	KYSE-70	KYSE-70	3	3	3	3	3
	L1236	Blood	Blood	Hodgkin's Lymphoma	Primary			L-1236		L-1236		5		5	5
	L33	Pancreas	Pancreas	Carcinoma Adenosquamous	Other					L3.3				3	3
	L363	Blood	Blood	Leukemia	NS		L-363	L-363	L-363	L-363	5	5	5	5	5
	L428	Blood	Blood	Hodgkin's Lymphoma	metastasis		L-428	L-428		L-428	5	5		5	5
	L540	Blood	Blood	Hodgkin's Lymphoma	Primary		L-540	L-540		L-540	5	5		5	5
	LAMA84	Blood	Blood	Leukemia Chronic Myelogenous	Primary		LAMA-84	LAMA-84		LAMA-84	5	5		5	5
	LAN1	Brain	Brain	Neuroblastoma	Metastasis	Bone marrow	LAN-1				1				1
	LAN5	Brain	Brain	Neuroblastoma	Metastasis	Bone marrow	LAN-5				1				1
	LAN6	Brain	Brain	Neuroblastoma	Metastasis	Bone marrow	LAN-6	LAN-6			1	1			1
	LB1047RCC	Kidney	Kidney	Carcinoma	Primary		LB1047-RCC	LB1047-RCC			4	4			4
	LB2241RCC	Kidney	Kidney	Carcinoma	Primary		LB2241-RCC	LB2241-RCC			4	4			4
	LB2518MEL	Skin	Lung	Melanoma	Primary		LB2518-MEL	LB2518-MEL			2	2			2
	LB373MELD	Skin	Skin	Melanoma	Primary		LB373-MEL-D	LB373-MEL-D			2	2			2
	LB647SCLC	Lung	Lung	Carcinoma Small Cell	Primary		LB647-SCLC	LB647-SCLC			1	1			1
	LB771HNC	Head-Neck	Head-Neck	Carcinoma Squamous Cell	Primary		LB771-HNC	LB771-HNC			3	4			4
	LB831BLC	Urinary Bladder	Bladder	Carcinoma	Primary		LB831-BLC	LB831-BLC			4	4			4
	LB996RCC	Kidney	Kidney	Carcinoma	Primary		LB996-RCC	LB996-RCC			4	4			4
	LC1F	Lung	Lung	Carcinoma Squamous Cell	Primary		LC-1F	LC-1F			1	3			3
	LC1SQ	Lung	Lung	Carcinoma Squamous Cell	Primary			LC-1-sq				3			3
	LC1SQSF	Lung	Lung	Carcinoma Squamous Cell	Primary					LC-1/sq-SF				3	3
	LC2AD	Lung	Lung	Adenocarcinoma	Primary			LC-2-ad				3			3
	LC41	Blood	Blood	Leukemia	Primary		LC4-1	LC4-1			5	5			5
	LCLC103H	Lung	Lung	Carcinoma Large Cell	Metastasis	Pleural effusion	LCLC-103H	LCLC-103H	LCLC-103H	LCLC-103H	4	4	4	4	4
	LCLC97TM1	Lung	Lung	Carcinoma Large Cell	Primary		LCLC-97TM1	LCLC-97TM1	LCLC-97TM1	LCLC-97TM1	3	3	3	3	3
	LI7	Liver	Liver	Hepatoblastoma	Primary					Li-7				4	4
	LK2	Lung	Lung	Carcinoma Squamous Cell	Primary		LK-2	LK-2		LK-2	3	1		3	1
	LMSU	Stomach	Stomach	Carcinoma	Metastasis	Lymph node				LMSU				4	4
	LN18	Brain	Brain	Glioma	Primary			LN-18	LN-18	LN-18		4	4	4	4
	LN229	Brain	Brain	Glioma	Primary			LN-229	LN-229	LN-229		2	2	2	2
	LN405	Brain	Brain	Astrocytoma	Primary		LN-405	LN-405			4	4			4
	LNCAP	Other	Prostate	Carcinoma	Metastasis	Lymph node			LNCAP				1		1
	LNCAPCLONEFGC	Other	Prostate	Carcinoma	Other		LNCaP-Clone-FGC	LNCaP-Clone-FGC		LNCaP clone FGC	1	3		1	3
	LNZTA3WT4	Brain	Brain	Astrocytoma	Primary			LNZTA3WT4				4			4
	LOUCY	Blood	Blood	Leukemia Acute Lymphocytic	Primary		LOUCY	LOUCY		Loucy	5	5		5	5
	LOUNH91	Lung	Lung	Carcinoma Squamous Cell	Primary			LOU-NH91	LOU-NH91	LOU-NH91		4	4	4	4
	LOVO	Colo-Rectal	Colon	Adenocarcinoma	Metastasis	Lymph node	LoVo	LoVo	LoVo	LoVo	3	3	3	3	3
	LOXIMVI	Skin	Skin	Melanoma	Metastasis	Lymph node	LOXIMVI	LOXIMVI	LOX-IMVI	LOX IMVI	4	4	4	4	4
	LP1	Blood	Blood	Multiple Myeloma	Primary		LP-1	LP-1	LP-1	LP-1	5	5	5	5	5
	LS1034	Colo-Rectal	Cecum	Carcinoma	Primary		LS-1034	LS-1034	LS1034	LS1034	3	3	3	3	3
	LS123	Colo-Rectal	Colon	Adenocarcinoma	Primary		LS-123	LS-123		LS123	3	3		3	3
	LS174T	Colo-Rectal	Colon	Adenocarcinoma	Primary		LS-174T		LS 174T		3		3		3
	LS180	Colo-Rectal	Colon	Adenocarcinoma	Primary			LS-180	LS 180	LS 180		3	3	3	3
	LS411N	Colo-Rectal	Cecum	Carcinoma	Primary		LS-411N	LS-411N		LS411N	3	3		3	3
	LS513	Colo-Rectal	Cecum	Carcinoma	Primary		LS-513	LS-513		LS513	3	3		3	3
	LU134A	Lung	Lung	Carcinoma Small Cell	Primary		LU-134-A	LU-134-A			1	1			1
	LU135	Lung	Lung	Carcinoma Small Cell	Primary		LU-135	LU-135			1	1			1
	LU139	Lung	Lung	Carcinoma Small Cell	Primary		LU-139	LU-139			1	1			1
	LU165	Lung	Lung	Other	Metastasis	Lymph node		LU-165				1			1
	LU65	Lung	Lung	Carcinoma	Primary		LU-65	LU-65		LU65	3	3		3	3
	LU99	Lung	Lung	Carcinoma	Primary					LU99				4	4
	LU99A	Lung	Lung	Carcinoma	Primary		LU-99A	LU-99A			4	4			4
	LUDLU1	Lung	Lung	Carcinoma Squamous Cell	Primary					LUDLU-1				3	3
	LXF289	Lung	Lung	Adenocarcinoma	Primary		LXF-289	LXF-289	LXF-289	LXF-289	4	4	4	4	4
	LXFL529	Lung	Lung	Carcinoma Non-Small Cell	Primary				LXFL529				1		1
	M00921	Skin	Skin	Melanoma	Metastasis	Other		M00921				2			2
	M059J	Brain	Brain	Glioblastoma	Primary		M059J	M059J	M059J		4	4	4		4
	M059K	Brain	Brain	Glioblastoma	Primary			M059K	M059K	M059K		4	4	4	4
	M07E	Blood	Blood	Leukemia	Primary					M-07e				5	5
	M14	Skin	Skin	Melanoma	Metastasis	Other	M14	M14			2	2			2
	M980513	Skin	Skin	Melanoma	Metastasis	Lymph node		M980513				2			2
	MALME3M	Skin	Skin	Melanoma	Metastasis	Other	Malme-3M			Malme-3M	2			2	2
	MC1010	Blood	Blood	Leukemia Acute Myelogenous	Primary		MC-1010				5				5
	MC116	Blood	Blood	Lymphoma	metastasis			MC116	MC116	MC116		5	5	5	5
	MCAS	Ovary	Ovary	Adenocarcinoma	Metastasis	Pleural effusion			MCAS	MCAS			3	3	3
	MCCAR	Blood	Blood	Leukemia	Primary			MC-CAR				5			5
	MCF10A	Breast	Breast	Other	Primary				MCF 10A				3		3
	MCF10DCISCOM	Breast	Breast	Other	Primary				MCF10DCIS.com				3		3
	MCF7	Breast	Breast	Adenocarcinoma	Metastasis	Pleural effusion	MCF7	MCF7	MCF-7	MCF7	3	3	3	3	3
	MCIXC	Other	Other	Askin Tumor	Other		MC-IXC				1				1
	MDAMB134VI	Breast	Breast	Carcinoma	Metastasis	Pleural effusion	MDA-MB-134-VI	MDA-MB-134-VI	MDA-MB-134-VI	MDA-MB-134-VI	1	3	3	3	3
	MDAMB157	Breast	Breast	Carcinoma Medullary	Metastasis	Pleural effusion	MDA-MB-157	MDA-MB-157	MDA-MB-157	MDA-MB-157	4	3	4	4	4
	MDAMB175VII	Breast	Breast	Adenocarcinoma Ductal	Metastasis	Pleural effusion	MDA-MB-175-VII		MDA-MB-175-VII	MDA-MB-175-VII	3		3	3	3
	MDAMB231	Breast	Breast	Adenocarcinoma	Metastasis	Pleural effusion	MDA-MB-231	MDA-MB-231	MDA-MB-231	MDA-MB-231	4	4	4	4	4
	MDAMB330	Breast	Breast	Carcinoma	Metastasis	Pleural effusion		MDA-MB-330	MDA-MB-330			3	3		3
	MDAMB361	Breast	Breast	Adenocarcinoma	Metastasis	Brain	MDA-MB-361	MDA-MB-361	MDA-MB-361	MDA-MB-361	3	3	3	3	3
	MDAMB415	Breast	Breast	Adenocarcinoma	Metastasis	Pleural effusion	MDA-MB-415	MDA-MB-415	MDA-MB-415	MDA-MB-415	3	3	3	3	3
	MDAMB435	Skin	Skin	Melanoma	Other		MDA-MB-435		MDA-MB-435		2		2		2
	MDAMB435S	Skin	Skin	Melanoma	Other					MDA-MB-435S				2	2
	MDAMB436	Breast	Breast	Adenocarcinoma	Metastasis	Pleural effusion		MDA-MB-436	MDA-MB-436	MDA-MB-436		4	4	4	4
	MDAMB453	Breast	Breast	Carcinoma	Metastasis	Other	MDA-MB-453	MDA-MB-453	MDA-MB-453	MDA-MB-453	3	3	3	3	3
	MDAMB468	Breast	Breast	Adenocarcinoma	Metastasis	Pleural effusion	MDA-MB-468	MDA-MB-468	MDA-MB-468	MDA-MB-468	3	3	3	3	3
	MDAPCA2B	Other	Prostate	Adenocarcinoma	Metastasis	Bone marrow				MDA PCa 2b				1	1
	MDST8	Colo-Rectal	Colon	Carcinoma	Primary			MDST8	MDST8	MDST8		4	4	4	4
	ME1	Blood	Blood	Leukemia Acute Myelogenous	Primary			ME-1	ME-1	ME-1		5	5	5	5
	ME180	Uterus-Cervix	Cervix	Carcinoma	Metastasis	Other	ME-180	ME-180	ME-180		3	3	3		3
	MEC1	Blood	Blood	Leukemia	Primary			MEC-1		MEC-1		5		5	5
	MEC2	Blood	Blood	Leukemia	Primary			MEC-2		MEC-2		5		5	5
	MEG01	Blood	Blood	Leukemia	Primary		MEG-01	MEG-01		MEG-01	5	5		5	5
	MELHO	Skin	Skin	Melanoma	Primary		MEL-HO	MEL-HO	MEL-HO	MEL-HO	2	2	2	2	2
	MELJUSO	Skin	Skin	Melanoma	Primary		MEL-JUSO	MEL-JUSO		MEL-JUSO	2	2		2	2
	MESSA	Uterus-Cervix	Uterus	Sarcoma	Primary		MES-SA	MES-SA			1	1			1
	MET2B	Other	Other	Other	Primary			MET-2B				4			4
	MEWO	Skin	Skin	Melanoma	Metastasis	Lymph node	Mewo	Mewo	MeWo	MeWo	2	2	2	2	2
	MFE280	Uterus-Cervix	Uterus	Adenocarcinoma Endometrioid	recurrent		MFE-280	MFE-280		MFE-280	1	1		1	1
	MFE296	Uterus-Cervix	Uterus	Adenocarcinoma Endometrioid	Primary		MFE-296	MFE-296		MFE-296	1	1		4	4
	MFE319	Uterus-Cervix	Uterus	Adenocarcinoma Endometrioid	Primary			MFE-319		MFE-319		3		3	3
	MFHINO	Other	Connective Tissue	Malignant Fibrous Histiocytoma	Primary		MFH-ino	MFH-ino			4	4			4
	MFM223	Breast	Breast	Adenocarcinoma Ductal	Metastasis	Pleural effusion	MFM-223	MFM-223	MFM-223		1	3	3		3
	MG63	Bone	Bone	Osteosarcoma	Primary		MG-63	MG-63	MG-63	MG-63	4	4	4	4	4
	MHHCALL2	Blood	Blood	Leukemia	Primary		MHH-CALL-2	MHH-CALL-2		MHH-CALL-2	5	5		5	5
	MHHCALL3	Blood	Blood	Leukemia	Primary					MHH-CALL-3				5	5
	MHHCALL4	Blood	Blood	Leukemia	Primary		MHH-CALL-4	MHH-CALL-4		MHH-CALL-4	5	5		5	5
	MHHES1	Bone	Bone	Sarcoma Ewings	Metastasis	Ascites	MHH-ES-1		MHH-ES-1	MHH-ES-1	1		1	1	1
	MHHNB11	Brain	Brain	Neuroblastoma	Metastasis	Other	MHH-NB-11	MHH-NB-11	MHH-NB-11	MHH-NB-11	1	1	1	1	1
	MHHPREB1	Blood	Blood	Lymphoma B-cell	Primary		MHH-PREB-1	MHH-PREB-1	MHH-PREB-1		5	5	5		5
	MIAPACA2	Pancreas	Pancreas	Carcinoma	Primary		MIA-PaCa-2	MIA-PaCa-2	MIA Paca-2	MIA PaCa-2	1	4	4	4	4
	MINO	Blood	Blood	Lymphoma	Primary					Mino				5	5
	MJ	Blood	Blood	Lymphoma	Primary		MJ			MJ	5			5	5
	MKN1	Stomach	Stomach	Carcinoma Adenosquamous	Metastasis	Lymph node	MKN1	MKN1	MKN-1	MKN1	3	4	4	4	4
	MKN28	Stomach	Stomach	Adenocarcinoma	Other		MKN28	MKN28			3	3			3
	MKN45	Stomach	Stomach	Adenocarcinoma	Metastasis	Liver	MKN45	MKN45	MKN-45	MKN-45	3	3	3	3	3
	MKN7	Stomach	Stomach	Adenocarcinoma Tubular	Metastasis	Lymph node	MKN7	MKN7	MKN-7	MKN7	3	3	3	3	3
	MKN74	Stomach	Stomach	Adenocarcinoma	Metastasis	Liver			MKN-74	MKN74			3	3	3
	ML1	Other	Thyroid	Carcinoma Follicular	Primary			ML-1		ML-1		4		4	4
	ML2	Blood	Blood	Leukemia Acute Myelogenous	Primary		ML-2	ML-2	ML-2		5	5	5		5
	MLMA	Blood	Blood	Lymphoma	metastasis			MLMA				5			5
	MM1S	Blood	Blood	Multiple Myeloma	Primary			MM1S	MM.1S	MM1-S		5	5	5	5
	MMACSF	Skin	Skin	Melanoma	metastasis		MMAC-SF	MMAC-SF			2	2			2
	MN60	Blood	Blood	Leukemia	Primary		MN-60	MN-60			5	5			5
	MO	Blood	Blood	Leukemia	Primary			Mo				5			5
	MOGGCCM	Brain	Brain	Astrocytoma	Primary		MOG-G-CCM	MOG-G-CCM			4	4			4
	MOGGUVW	Brain	Brain	Astrocytoma	Primary		MOG-G-UVW	MOG-G-UVW			4	4			4
	MOLM13	Blood	Blood	Leukemia Acute Myelogenous	Primary			MOLM-13		MOLM-13		5		5	5
	MOLM16	Blood	Blood	Leukemia Acute Myelogenous	Primary			MOLM-16	MOLM-16	MOLM-16		5	5	5	5
	MOLM6	Blood	Blood	Leukemia Chronic Myelogenous	Primary					MOLM-6				5	5
	MOLP2	Blood	Blood	Multiple Myeloma	Primary				MOLP-2	MOLP-2			5	5	5
	MOLP8	Blood	Blood	Multiple Myeloma	Primary			MOLP-8	MOLP-8	MOLP-8		5	5	5	5
	MOLT13	Blood	Blood	Leukemia	Primary		MOLT-13	MOLT-13		MOLT-13	5	5		5	5
	MOLT16	Blood	Blood	Leukemia	Primary		MOLT-16	MOLT-16		MOLT-16	5	5		5	5
	MOLT4	Blood	Blood	Leukemia Acute Lymphocytic	Primary		MOLT-4	MOLT-4		MOLT-4	5	5		5	5
	MONOMAC1	Blood	Blood	Leukemia Acute Myelogenous	Primary			MONO-MAC-1		MONO-MAC-1		5		5	5
	MONOMAC6	Blood	Blood	Leukemia Acute Myelogenous	Primary		MONO-MAC-6	MONO-MAC-6		MONO-MAC-6	5	5		5	5
	MOR	Lung	Lung	Adenocarcinoma	Primary				MOR				3		3
	MORCPR	Lung	Lung	Adenocarcinoma	Primary					MOR/CPR				3	3
	MOT	Blood	Blood	Leukemia	Primary			Mo-T				5			5
	MOTN1	Blood	Blood	Leukemia	Primary					MOTN-1				5	5
	MPP89	Other	Other	Mesothelioma	Primary		MPP-89	MPP-89		MPP 89	4	4		4	4
	MRKNU1	Breast	Breast	Carcinoma	Primary		MRK-nu-1	MRK-nu-1			3	3			3
	MS1	Lung	Lung	Carcinoma Small Cell	Primary		MS-1	MS-1			1	1			1
	MS751	Uterus-Cervix	Cervix	Carcinoma Squamous Cell	Metastasis	Lymph node		MS751	MS751			3	3		3
	MSTO211H	Other	Pleura	Mesothelioma	Primary		MSTO-211H	MSTO-211H		MSTO-211H	4	4		4	4
	MT3	Colo-Rectal	Colon	Adenocarcinoma	Other				MT-3				3		3
	MUTZ1	Blood	Blood	Malignant Lymphoma - Burkitts Type	Other		MUTZ-1				5				5
	MUTZ5	Blood	Blood	Leukemia	Primary					MUTZ-5				5	5
	MV411	Blood	Blood	Leukemia Acute Myelogenous	Primary			MV-4-11	MV-4-11	MV-4-11		5	5	5	5
	MX1	Breast	Breast	Carcinoma	Primary				MX-1				4		4
	MZ1PC	Pancreas	Pancreas	Adenocarcinoma	Metastasis	Pleural effusion		MZ1-PC				3			3
	MZ2MEL	Skin	Skin	Melanoma	Primary		MZ2-MEL.	MZ2-MEL			2	2			2
	MZ7MEL	Skin	Skin	Melanoma	Primary		MZ7-mel	MZ7-mel			2	2			2
	NALM1	Blood	Blood	Leukemia Chronic Myelogenous	Primary		NALM-1			NALM-1	5			5	5
	NALM19	Blood	Blood	Leukemia	Primary					NALM-19				5	5
	NALM6	Blood	Blood	Leukemia	Primary		NALM-6	NALM-6	NALM-6	NALM-6	5	5	5	5	5
	NAMALWA	Blood	Blood	Malignant Lymphoma - Burkitts Type	Primary			NAMALWA	NAMALWA			5	5		5
	NB1	Brain	Brain	Neuroblastoma	Metastasis	Lymph node	NB1	NB1		NB-1	1	1		1	1
	NB10	Brain	Brain	Neuroblastoma	Primary		NB10	NB10			1	1			1
	NB12	Brain	Brain	Neuroblastoma	Primary		NB12	NB12			1	1			1
	NB13	Brain	Brain	Neuroblastoma	Primary		NB13	NB13			1	1			1
	NB14	Brain	Brain	Neuroblastoma	Primary		NB14	NB14			1	1			1
	NB16	Brain	Brain	Neuroblastoma	Primary		NB16				1				1
	NB17	Brain	Brain	Neuroblastoma	Primary		NB17	NB17			1	1			1
	NB4	Blood	Blood	Leukemia	Primary		NB4	NB4		NB-4	5	5		5	5
	NB5	Brain	Brain	Neuroblastoma	Metastasis	Bone marrow	NB5	NB5			1	1			1
	NB6	Brain	Brain	Neuroblastoma	Primary		NB6	NB6			1	1			1
	NB69	Brain	Brain	Neuroblastoma	Primary		NB69	NB69			1	1			1
	NB7	Brain	Brain	Neuroblastoma	Primary		NB7	NB7			1	1			1
	NBSUSSR	Bone	Bone	Other	Metastasis		NBsusSR	NBsusSR			1	1			1
	NBTU110	Brain	Brain	Neuroblastoma	Primary			NB-TU-1-10				1			1
	NCC010	Kidney	Kidney	Carcinoma	Primary			NCC010				4			4
	NCC021	Kidney	Kidney	Carcinoma	Primary			NCC021				4			4
	NCCIT	Brain	Testis	Teratoma	Primary		NCCIT	NCCIT			1	1			1
	NCIADRRES	Ovary	Ovary	Carcinoma	Other		NCI-ADR-RES				4				4
	NCIH1048	Lung	Lung	Carcinoma Small Cell	Metastasis	Pleural effusion	NCI-H1048	NCI-H1048	NCI-H1048	NCI-H1048	1	1	1	1	1
	NCIH1092	Lung	Lung	Carcinoma Small Cell	Metastasis	Bone marrow	NCI-H1092	NCI-H1092	NCI-H1092	NCI-H1092	1	1	1	1	1
	NCIH1105	Lung	Lung	Carcinoma Small Cell	Metastasis	Lymph node	NCI-H1105	NCI-H1105		NCI-H1105	1	1		1	1
	NCIH1155	Lung	Lung	Carcinoma Non-Small Cell	Metastasis	Lymph node	NCI-H1155	NCI-H1155	NCI-H1155	NCI-H1155	1	1	1	1	1
	NCIH1184	Lung	Lung	Carcinoma Small Cell	Metastasis	Lymph node				NCI-H1184				1	1
	NCIH1299	Lung	Lung	Carcinoma Non-Small Cell	Metastasis	Lymph node	NCI-H1299	NCI-H1299	NCI-H1299	NCI-H1299	1	4	4	4	4
	NCIH1304	Lung	Lung	Carcinoma Small Cell	metastasis		NCI-H1304	NCI-H1304			1	1			1
	NCIH1339	Lung	Lung	Carcinoma Small Cell	Metastasis	Pleural effusion				NCI-H1339				4	4
	NCIH1341	Lung	Lung	Carcinoma Small Cell	Metastasis	Other		NCI-H1341		NCI-H1341		1		4	4
	NCIH1355	Lung	Lung	Adenocarcinoma	Metastasis	Pleural effusion	NCI-H1355	NCI-H1355	NCI-H1355	NCI-H1355	4	4	4	4	4
	NCIH1373	Lung	Lung	Adenocarcinoma	Metastasis	Pleural effusion			NCI-H1373	NCI-H1373			4	3	3
	NCIH1385	Lung	Lung	Carcinoma Squamous Cell	Metastasis	Lymph node				NCI-H1385				1	1
	NCIH1395	Lung	Lung	Adenocarcinoma	Primary		NCI-H1395	NCI-H1395	NCI-H1395	NCI-H1395	3	1	1	3	1
	NCIH1417	Lung	Lung	Carcinoma Small Cell	Primary			NCI-H1417				1			1
	NCIH1435	Lung	Lung	Carcinoma Non-Small Cell	Primary			NCI-H1435	NCI-H1435	NCI-H1435		3	3	3	3
	NCIH1436	Lung	Lung	Carcinoma Small Cell	Metastasis	Lymph node	NCI-H1436	NCI-H1436		NCI-H1436	1	1		1	1
	NCIH1437	Lung	Lung	Adenocarcinoma	Metastasis	Pleural effusion	NCI-H1437		NCI-H1437	NCI-H1437	3		3	3	3
	NCIH146	Lung	Lung	Carcinoma Small Cell	Metastasis	Bone marrow	NCI-H146	NCI-H146	NCI-H146	NCI-H146	1	1	1	1	1
	NCIH1522	Lung	Lung	Carcinoma Small Cell	Metastasis	Pleural effusion	NCI-H1522				1				1
	NCIH1563	Lung	Lung	Adenocarcinoma	Primary		NCI-H1563	NCI-H1563		NCI-H1563	4	4		4	4
	NCIH1568	Lung	Lung	Adenocarcinoma	Metastasis	Lymph node		NCI-H1568	NCI-H1568	NCI-H1568		3	3	3	3
	NCIH157	Lung	Lung	Carcinoma Small Cell	Primary		NCI-H157				4				4
	NCIH1573	Lung	Lung	Adenocarcinoma	Metastasis	Other	NCI-H1573	NCI-H1573	NCI-H1573	NCI-H1573	3	3	3	3	3
	NCIH1581	Lung	Lung	Carcinoma Non-Small Cell	Primary			NCI-H1581	NCI-H1581	NCI-H1581		1	1	1	1
	NCIH1618	Lung	Lung	Carcinoma Small Cell	Metastasis	Bone marrow	NCI-H1618			NCI-H1618	1			1	1
	NCIH1623	Lung	Lung	Adenocarcinoma	Metastasis	Lymph node		NCI-H1623	NCI-H1623	NCI-H1623		3	3	3	3
	NCIH1648	Lung	Lung	Adenocarcinoma	Metastasis	Lymph node		NCI-H1648	NCI-H1648	NCI-H1648		3	3	3	3
	NCIH1650	Lung	Lung	Adenocarcinoma	Metastasis	Pleural effusion	NCI-H1650	NCI-H1650	NCI-H1650	NCI-H1650	3	3	3	3	3
	NCIH1651	Lung	Lung	Carcinoma Non-Small Cell	Primary		NCI-H1651	NCI-H1651	NCI-H1651	NCI-H1651	4	4	4	4	4
	NCIH1666	Lung	Lung	Adenocarcinoma	Metastasis	Pleural effusion	NCI-H1666	NCI-H1666	NCI-H1666	NCI-H1666	3	3	3	3	3
	NCIH1688	Lung	Lung	Carcinoma Non-Small Cell	Metastasis	Liver		NCI-H1688				1			1
	NCIH1693	Lung	Lung	Adenocarcinoma	Metastasis	Lymph node	NCI-H1693	NCI-H1693	NCI-H1693	NCI-H1693	4	4	4	4	4
	NCIH1694	Lung	Lung	Carcinoma Small Cell	Metastasis	Ascites		NCI-H1694		NCI-H1694		1		1	1
	NCIH1703	Lung	Lung	Carcinoma Squamous Cell	Primary		NCI-H1703	NCI-H1703	NCI-H1703	NCI-H1703	1	4	1	4	4
	NCIH1734	Lung	Lung	Carcinoma Non-Small Cell	Primary			NCI-H1734	NCI-H1734	NCI-H1734		3	1	4	4
	NCIH1755	Lung	Lung	Adenocarcinoma	Metastasis	Liver	NCI-H1755	NCI-H1755		NCI-H1755	3	4		4	4
	NCIH1770	Lung	Lung	Carcinoma Non-Small Cell	Metastasis	Lymph node	NCI-H1770	NCI-H1770	NCI-H1770		1	1	1		1
	NCIH1781	Lung	Lung	Adenocarcinoma	Metastasis	Pleural effusion		NCI-H1781	NCI-H1781	NCI-H1781		3	3	3	3
	NCIH1792	Lung	Lung	Adenocarcinoma	Metastasis	Pleural effusion	NCI-H1792	NCI-H1792	NCI-H1792	NCI-H1792	4	4	4	4	4
	NCIH1793	Lung	Lung	Adenocarcinoma	Primary		NCI-H1793	NCI-H1793	NCI-H1793	NCI-H1793	1	4	4	4	4
	NCIH1836	Lung	Lung	Carcinoma Small Cell	Primary			NCI-H1836		NCI-H1836		1		1	1
	NCIH1838	Lung	Lung	Carcinoma Non-Small Cell	Primary		NCI-H1838	NCI-H1838	NCI-H1838	NCI-H1838	3	4	3	3	3
	NCIH1869	Lung	Lung	Carcinoma Squamous Cell	Primary			NCI-H1869	NCI-H1869	NCI-H1869		3	3	3	3
	NCIH187	Lung	Lung	Carcinoma Small Cell	Metastasis	Pleural effusion		NCI-H187	NCI-H187			1	1		1
	NCIH1876	Lung	Lung	Carcinoma Small Cell	Metastasis	Lymph node		NCI-H1876		NCI-H1876		1		1	1
	NCIH1882	Lung	Lung	Carcinoma Small Cell	Metastasis	Bone marrow			NCI-H1882				1		1
	NCIH1915	Lung	Lung	Carcinoma Non-Small Cell	Primary			NCI-H1915	NCI-H1915	NCI-H1915		4	4	4	4
	NCIH1930	Lung	Lung	Carcinoma Small Cell	Metastasis	Lymph node	NCI-H1930		NCI-H1930	NCI-H1930	1		1	1	1
	NCIH1944	Lung	Lung	Adenocarcinoma	Primary			NCI-H1944	NCI-H1944	NCI-H1944		4	4	4	4
	NCIH196	Lung	Lung	Carcinoma Small Cell	Metastasis	Pleural effusion		NCI-H196	NCI-H196	NCI-H196		4	4	4	4
	NCIH1963	Lung	Lung	Carcinoma Small Cell	Primary			NCI-H1963		NCI-H1963		1		1	1
	NCIH1975	Lung	Lung	Carcinoma Non-Small Cell	Primary		NCI-H1975	NCI-H1975	NCI-H1975	NCI-H1975	3	4	3	4	4
	NCIH1993	Lung	Lung	Adenocarcinoma	Metastasis	Lymph node	NCI-H1993	NCI-H1993			3	3			3
	NCIH2009	Lung	Lung	Carcinoma Non-Small Cell	Metastasis	Lymph node	NCI-H2009	NCI-H2009	NCI-H2009	NCI-H2009	3	4	3	3	3
	NCIH2023	Lung	Lung	Adenocarcinoma	Primary			NCI-H2023	NCI-H2023	NCI-H2023		4	4	4	4
	NCIH2029	Lung	Lung	Carcinoma Small Cell	Metastasis	Lymph node	NCI-H2029	NCI-H2029		NCI-H2029	1	1		1	1
	NCIH2030	Lung	Lung	Adenocarcinoma	Metastasis	Lymph node	NCI-H2030	NCI-H2030	NCI-H2030	NCI-H2030	4	4	4	4	4
	NCIH2052	Other	Pleura	Mesothelioma	Primary		NCI-H2052	NCI-H2052	NCI-H2052	NCI-H2052	4	4	4	4	4
	NCIH2066	Lung	Lung	Carcinoma Non-Small Cell	Primary			NCI-H2066		NCI-H2066		3		1	3
	NCIH2073	Lung	Lung	Adenocarcinoma	Primary				NCI-H2073				3		3
	NCIH2081	Lung	Lung	Carcinoma Small Cell	Metastasis	Pleural effusion	NCI-H2081		NCI-H2081	NCI-H2081	1		1	1	1
	NCIH2085	Lung	Lung	Adenocarcinoma	Primary			NCI-H2085		NCI-H2085		3		3	3
	NCIH2087	Lung	Lung	Adenocarcinoma	Metastasis	Lymph node	NCI-H2087	NCI-H2087		NCI-H2087	3	3		3	3
	NCIH209	Lung	Lung	Carcinoma Small Cell	Metastasis	Bone marrow	NCI-H209	NCI-H209	NCI-H209	NCI-H209	1	1	1	1	1
	NCIH2106	Lung	Lung	Carcinoma Non-Small Cell	Metastasis	Lymph node			NCI-H2106	NCI-H2106			1	1	1
	NCIH2107	Lung	Lung	Carcinoma Small Cell	Metastasis	Bone marrow	NCI-H2107				1				1
	NCIH211	Lung	Lung	Carcinoma Small Cell	Metastasis	Bone marrow		NCI-H211		NCI-H211		1		1	1
	NCIH2110	Lung	Lung	Carcinoma Non-Small Cell	Metastasis	Pleural effusion		NCI-H2110	NCI-H2110	NCI-H2110		3	3	3	3
	NCIH2122	Lung	Lung	Adenocarcinoma	Metastasis	Pleural effusion		NCI-H2122	NCI-H2122	NCI-H2122		3	3	3	3
	NCIH2126	Lung	Lung	Carcinoma Non-Small Cell	Metastasis	Pleural effusion	NCI-H2126	NCI-H2126	NCI-H2126	NCI-H2126	3	5	3	3	3
	NCIH2135	Lung	Lung	Carcinoma Non-Small Cell	Primary			NCI-H2135	NCI-H2135			4	4		4
	NCIH2141	Lung	Lung	Carcinoma Small Cell	Metastasis	Lymph node	NCI-H2141	NCI-H2141		NCI-H2141	1	1		1	1
	NCIH2170	Lung	Lung	Carcinoma Squamous Cell	Primary		NCI-H2170	NCI-H2170	NCI-H2170	NCI-H2170	1	3	3	3	3
	NCIH2171	Lung	Lung	Carcinoma Small Cell	Metastasis	Pleural effusion	NCI-H2171		NCI-H2171	NCI-H2171	1		1	1	1
	NCIH2172	Lung	Lung	Carcinoma Non-Small Cell	Primary			NCI-H2172	NCI-H2172	NCI-H2172		4	4	4	4
	NCIH2196	Lung	Lung	Carcinoma Small Cell	Metastasis	Bone marrow	NCI-H2196	NCI-H2196	NCI-H2196	NCI-H2196	1	1	1	1	1
	NCIH2198	Lung	Lung	Carcinoma Small Cell	Metastasis	Lymph node			NCI-H2198				1		1
	NCIH2227	Lung	Lung	Carcinoma Small Cell	Primary		NCI-H2227	NCI-H2227		NCI-H2227	1	1		1	1
	NCIH2228	Lung	Lung	Adenocarcinoma	Primary		NCI-H2228	NCI-H2228	NCI-H2228	NCI-H2228	3	3	3	3	3
	NCIH226	Other	Pleura	Mesothelioma	Primary		NCI-H226	NCI-H226	NCI-H226	NCI-H226	4	4	4	4	4
	NCIH2286	Lung	Lung	Carcinoma Small Cell	Primary			NCI-H2286		NCI-H2286		4		4	4
	NCIH2291	Lung	Lung	Adenocarcinoma	Primary		NCI-H2291	NCI-H2291		NCI-H2291	3	3		3	3
	NCIH23	Lung	Lung	Carcinoma Non-Small Cell	Primary		NCI-H23	NCI-H23	NCI-H23	NCI-H23	1	4	1	4	4
	NCIH2330	Lung	Lung	Carcinoma Small Cell	Metastasis	Lymph node	NCI-H2330				1				1
	NCIH2342	Lung	Lung	Adenocarcinoma	Primary		NCI-H2342	NCI-H2342		NCI-H2342	3	3		3	3
	NCIH2347	Lung	Lung	Adenocarcinoma	Primary		NCI-H2347	NCI-H2347	NCI-H2347	NCI-H2347	3	3	3	3	3
	NCIH2369	Colo-Rectal	Colon	Adenocarcinoma	Primary			H2369	NCI-H2369			4	4		4
	NCIH2373	Other	Other	Mesothelioma	Primary			H2373	NCI-H2373			4	4		4
	NCIH2405	Lung	Lung	Adenocarcinoma	metastasis		NCI-H2405	NCI-H2405		NCI-H2405	4	4		4	4
	NCIH2444	Lung	Lung	Carcinoma Non-Small Cell	Primary			NCI-H2444		NCI-H2444		3		3	3
	NCIH2452	Other	Pleura	Mesothelioma	Primary		NCI-H2452	NCI-H2452	NCI-H2452	NCI-H2452	4	4	4	4	4
	NCIH2461	Other	Other	Mesothelioma	Primary			H2461	NCI-H2461			4	4		4
	NCIH250	Lung	Lung	Carcinoma Small Cell	Metastasis	Brain	NCI-H250	NCI-H250			3	1			1
	NCIH2591	Other	Other	Mesothelioma	Primary			H2591				4			4
	NCIH2595	Other	Pleura	Mesothelioma	Primary			H2595	NCI-H2595			4	4		4
	NCIH2596	Other	Pleura	Mesothelioma	Primary				NCI-H2596				4		4
	NCIH2722	Other	Other	Mesothelioma	Primary			H2722	NCI-H2722			4	4		4
	NCIH2731	Other	Other	Mesothelioma	Primary			H2731				4			4
	NCIH2795	Other	Other	Mesothelioma	Primary			H2795	NCI-H2795			4	4		4
	NCIH28	Other	Pleura	Mesothelioma	Metastasis		NCI-H28	NCI-H28	NCI-H28	NCI-H28	4	4	4	4	4
	NCIH2803	Other	Other	Mesothelioma	Primary			H2803	NCI-H2803			4	4		4
	NCIH2804	Other	Other	Mesothelioma	Primary			H2804	NCI-H2804			4	4		4
	NCIH2810	Other	Other	Mesothelioma	Primary			H2810	NCI-H2810			4	4		4
	NCIH2818	Other	Other	Mesothelioma	Primary			H2818				4			4
	NCIH2869	Other	Other	Mesothelioma	Primary			H2869				4			4
	NCIH290	Other	Other	Mesothelioma	Primary			H290				4			4
	NCIH292	Lung	Lung	Carcinoma Mucoepidermoid	metastasis		NCI-H292	NCI-H292	NCI-H292		3	3	3		3
	NCIH295	Other	Adrenal	Carcinoma	Primary		NCI-H295				1				1
	NCIH3118	Head-Neck	Oral Cavity	Carcinoma Mucoepidermoid	Primary			H3118				3			3
	NCIH3122	Lung	Lung	Adenocarcinoma	Primary			NCI-H3122				3			3
	NCIH322	Lung	Lung	Adenocarcinoma	Primary				H322T	NCI-H322			3	3	3
	NCIH322M	Lung	Lung	Adenocarcinoma	Other			NCI-H322M				3			3
	NCIH322T	Lung	Lung	Adenocarcinoma	Other				NCI-H322T				3		3
	NCIH3255	Lung	Lung	Adenocarcinoma	Primary			H3255				3			3
	NCIH345	Lung	Lung	Carcinoma Small Cell	Metastasis	Bone marrow	NCI-H345	NCI-H345	NCI-H345		1	1	1		1
	NCIH358	Lung	Lung	Adenocarcinoma	Primary		NCI-H358	NCI-H358	NCI-H358	NCI-H358	3	3	3	3	3
	NCIH378	Lung	Lung	Carcinoma Small Cell	Metastasis	Pleural effusion	NCI-H378	NCI-H378			1	1			1
	NCIH441	Lung	Lung	Adenocarcinoma	Metastasis	Other	NCI-H441	NCI-H441	NCI-H441	NCI-H441	3	3	3	3	3
	NCIH446	Lung	Lung	Carcinoma Small Cell	Metastasis	Pleural effusion	NCI-H446	NCI-H446	NCI-H446	NCI-H446	1	1	1	1	1
	NCIH460	Lung	Lung	Carcinoma Non-Small Cell	Metastasis	Pleural effusion	NCI-H460		NCI-H460	NCI-H460	4		4	4	4
	NCIH508	Colo-Rectal	Cecum	Adenocarcinoma	Metastasis	Other	NCI-H508			NCI-H508	3			3	3
	NCIH510	Lung	Lung	Other	Metastasis	Adrenal				NCI-H510				1	1
	NCIH510A	Lung	Lung	Carcinoma Small Cell	Metastasis	Other	NCI-H510A	NCI-H510A	NCI-H510A		1	1	1		1
	NCIH513	Lung	Lung	Carcinoma	Other			H513				3			3
	NCIH520	Lung	Lung	Carcinoma Squamous Cell	Primary		NCI-H520	NCI-H520	NCI-H520	NCI-H520	3	1	1	3	1
	NCIH522	Lung	Lung	Carcinoma Non-Small Cell	Primary		NCI-H522	NCI-H522	NCI-H522	NCI-H522	1	1	1	1	1
	NCIH524	Lung	Lung	Carcinoma Small Cell	Metastasis	Lymph node	NCI-H524	NCI-H524		NCI-H524	1	1		1	1
	NCIH526	Lung	Lung	Carcinoma Small Cell	Metastasis	Bone marrow	NCI-H526	NCI-H526		NCI-H526	1	1		1	1
	NCIH596	Lung	Lung	Carcinoma Adenosquamous	Primary		NCI-H596	NCI-H596	NCI-H596	NCI-H596	3	4	4	3	3
	NCIH630	Other	Other	Other	Other		NCI-H630	NCI-H630			3	3			3
	NCIH64	Lung	Lung	Carcinoma Small Cell	Metastasis	Lymph node	NCI-H64	NCI-H64			1	1			1
	NCIH647	Lung	Lung	Carcinoma Non-Small Cell	Primary			NCI-H647		NCI-H647		4		4	4
	NCIH650	Lung	Lung	Carcinoma Non-Small Cell	Metastasis	Lymph node	NCI-H650	NCI-H650	NCI-H650	NCI-H650	1	4	4	4	4
	NCIH660	Other	Prostate	Carcinoma Small Cell	Metastasis	Lymph node		NCI-H660		NCI-H660		1		1	1
	NCIH661	Lung	Lung	Carcinoma Large Cell	Metastasis	Lymph node	NCI-H661	NCI-H661		NCI-H661	1	1		1	1
	NCIH69	Lung	Lung	Carcinoma Small Cell	Metastasis	Pleural effusion		NCI-H69		NCI-H69		1		1	1
	NCIH716	Colo-Rectal	Cecum	Adenocarcinoma	Metastasis	Ascites	NCI-H716	NCI-H716	NCI-H716	NCI-H716	1	3	1	1	3
	NCIH720	Lung	Lung	Carcinoid tumor	Primary			NCI-H720				1			1
	NCIH727	Lung	Lung	Carcinoid tumor	Primary		NCI-H727	NCI-H727	NCI-H727	NCI-H727	1	3	1	3	3
	NCIH740	Lung	Lung	Carcinoma Small Cell	Metastasis	Lymph node		NCI-H740				1			1
	NCIH747	Colo-Rectal	Cecum	Adenocarcinoma	Metastasis	Lymph node	NCI-H747	NCI-H747		NCI-H747	3	3		3	3
	NCIH748	Lung	Lung	Carcinoma Small Cell	Metastasis	Lymph node		NCI-H748				1			1
	NCIH810	Lung	Lung	Carcinoma Non-Small Cell	Primary		NCI-H810	NCI-H810	NCI-H810	NCI-H810	1	1	1	1	1
	NCIH82	Lung	Lung	Carcinoma Small Cell	Metastasis	Pleural effusion	NCI-H82	NCI-H82	NCI-H82	NCI-H82	1	1	1	1	1
	NCIH820	Lung	Lung	Adenocarcinoma	Metastasis	Lymph node			NCI-H820				3		3
	NCIH835	Lung	Lung	Carcinoma	Primary			NCI-H835				1			1
	NCIH838	Lung	Lung	Carcinoma Non-Small Cell	Metastasis	Lymph node	NCI-H838	NCI-H838		NCI-H838	4	4		4	4
	NCIH841	Lung	Lung	Carcinoma Small Cell	Primary			NCI-H841		NCI-H841		1		1	1
	NCIH847	Lung	Lung	Carcinoma Small Cell	Metastasis	Pleural effusion		NCI-H847	NCI-H847			1	1		1
	NCIH854	Colo-Rectal	Colon	Other	Primary					NCI-H854				3	3
	NCIH889	Lung	Lung	Carcinoma Small Cell	Metastasis	Lymph node	NCI-H889		NCI-H889	NCI-H889	1		1	1	1
	NCIH920	Lung	Lung	Adenocarcinoma	Primary				NCI-H920				3		3
	NCIH929	Blood	Blood	Multiple Myeloma	Primary			NCI-H929	NCI-H929	NCI-H929		5	5	5	5
	NCIN417	Lung	Lung	Carcinoma Small Cell	Primary		NCI-N417		NCI-N417		1		1		1
	NCIN87	Stomach	Stomach	Carcinoma	Metastasis	Liver	NCI-N87	NCI-N87	NCI-N87	NCI-N87	3	3	3	3	3
	NCO2	Blood	Blood	Leukemia Chronic Myelogenous	Primary					NCO2				5	5
	NEC8	Urinary Bladder	Testis	Carcinoma	Primary		NEC8	NEC8			1	1			1
	NH12	Brain	Brain	Neuroblastoma	Primary		NH-12	NH-12			1	1			1
	NH6	Brain	Brain	Neuroblastoma	Primary		NH-6			NH-6	1			1	1
	NKM1	Blood	Blood	Leukemia	Primary		NKM-1	NKM-1			5	5			5
	NMCG1	Brain	Brain	Glioma	Primary		NMC-G1	NMC-G1		NMC-G1	4	4		4	4
	NO10	Brain	Brain	Glioma	Primary		no-10	no-10			3	4			4
	NO11	Brain	Brain	Glioma	Primary		no-11	no-11			4	4			4
	NOMO1	Blood	Blood	Leukemia	Primary		NOMO-1	NOMO-1		NOMO-1	5	5		5	5
	NOS1	Bone	Bone	Other	Metastasis		NOS-1	NOS-1			1	1			1
	NTERA2	Other	Other	Carcinoma	Metastasis	Other			NTERA-2				1		1
	NTERASCLD1	Other	Other	Carcinoma	Primary		NTERA-S-cl-D1	NTERA-S-cl-D1			1	1			1
	NUDHL1	Blood	Blood	Lymphoma B-cell	Primary					NU-DHL-1				5	5
	NUDUL1	Blood	Blood	Lymphoma B-cell	Primary			NU-DUL-1	NU-DUL-1	NU-DUL-1		5	5	5	5
	NUGC2	Stomach	Stomach	Adenocarcinoma	Metastasis	Lymph node			NUGC-2	NUGC-2			3	3	3
	NUGC3	Stomach	Stomach	Adenocarcinoma	Metastasis	Other	NUGC-3	NUGC-3	NUGC-3	NUGC-3	3	3	3	3	3
	NUGC4	Stomach	Stomach	Adenocarcinoma	Metastasis	Lymph node		NUGC-4	NUGC-4	NUGC-4		3	3	3	3
	NY	Other	Other	Osteosarcoma	Primary		NY	NY			4	4			4
	OACM51	Head-Neck	Esophagus	Adenocarcinoma	Primary			OACM5-1				1			1
	OACP4C	Head-Neck	Esophagus	Adenocarcinoma	Primary			OACp4C				3			3
	OAW28	Ovary	Ovary	Cystadenocarcinoma Serous	Metastasis	Ascites	OAW-28	OAW-28	OAW28	OAW28	3	3	4	3	3
	OAW42	Ovary	Ovary	Cystadenocarcinoma Serous	Metastasis	Ascites	OAW-42	OAW-42	OAW42	OAW42	4	4	4	4	4
	OC314	Ovary	Ovary	Adenocarcinoma Serous	Metastasis	Ascites	OC-314	OC-314		OC 314	1	4		4	4
	OC316	Ovary	Ovary	Adenocarcinoma Serous	Metastasis	Ascites				OC 316				4	4
	OCIAML2	Blood	Blood	Leukemia Acute Myelogenous	Primary		OCI-AML2	OCI-AML2	OCI-AML2	OCI-AML2	5	5	5	5	5
	OCIAML3	Blood	Blood	Leukemia Acute Myelogenous	Primary			OCI-AML3	OCI-AML3	OCI-AML3		5	5	5	5
	OCIAML5	Blood	Blood	Leukemia Acute Myelogenous	Primary			OCI-AML5	OCI-AML5	OCI-AML5		5	5	5	5
	OCILY10	Blood	Blood	Lymphoma B-cell	Primary				OCI-LY-10				5		5
	OCILY19	Blood	Blood	Lymphoma B-cell	Primary			OCI-LY-19	OCI-LY-19	OCI-LY-19		5	5	5	5
	OCILY3	Blood	Blood	Lymphoma B-cell	Primary				OCI-LY-3	OCI-LY3			5	5	5
	OCILY7	Blood	Blood	Lymphoma Diffuse B Cell	Primary			OCI-LY7	OCI-LY-7			5	5		5
	OCIM1	Blood	Blood	Leukemia Acute Myelogenous	Primary			OCI-M1	OCI-M1	OCI-M1		5	5	5	5
	OCIM2	Blood	Blood	Leukemia Acute Myelogenous	Primary				OCI-M2				5		5
	OCUBM	Breast	Breast	Other	Metastasis	Pleural effusion	OCUB-M	OCUB-M			3	3			3
	OCUM1	Stomach	Stomach	Adenocarcinoma	Primary			OCUM-1	OCUM-1	OCUM-1		3	3	3	3
	OE19	Head-Neck	Esophagus	Adenocarcinoma	Primary		OE19	OE19		OE19	3	3		3	3
	OE21	Head-Neck	Esophagus	Carcinoma Squamous Cell	Primary			OE21				3			3
	OE33	Head-Neck	Esophagus	Adenocarcinoma	Primary		OE33	OE33		OE33	3	3		3	3
	OKAJIMA	Stomach	Stomach	Adenocarcinoma	Metastasis	Pleural effusion			Okajima				3		3
	OMC1	Uterus-Cervix	Cervix	Carcinoma Squamous Cell	Primary		OMC-1				3				3
	ONS76	Brain	Brain	Medulloblastoma	Primary		ONS-76	ONS-76		ONS-76	4	4		4	4
	OPM2	Blood	Blood	Multiple Myeloma	Primary		OPM-2	OPM-2	OPM-2	OPM-2	5	5	5	5	5
	OSC19	Head-Neck	Tongue	Carcinoma Squamous Cell	Metastasis	Lymph node		OSC-19				3			3
	OSC20	Head-Neck	Oral Cavity	Carcinoma Squamous Cell	Metastasis	Lymph node		OSC-20				3			3
	OSRC2	Kidney	Kidney	Other	Primary		OS-RC-2	OS-RC-2			4	4			4
	OUMS23	Colo-Rectal	Colon	Adenocarcinoma	Primary				OUMS-23	OUMS-23			3	4	3
	OUMS27	Bone	Bone	Chondrosarcoma	Primary					OUMS-27				4	4
	OV17R	Ovary	Ovary	Adenocarcinoma	Primary			OV-17R				3			3
	OV56	Ovary	Ovary	Carcinoma	Metastasis	Ascites		OV-56	OV56	OV56		4	4	4	4
	OV7	Ovary	Ovary	Carcinoma	Primary			OV-7	OV7	OV7		4	4	4	4
	OV90	Ovary	Ovary	Adenocarcinoma Papillary Serous	Metastasis	Ascites		OV-90	OV-90	OV-90		4	4	3	3
	OVCA420	Ovary	Ovary	Adenocarcinoma Serous	Primary			OVCA420	OVCA 420			3	3		3
	OVCA429	Ovary	Ovary	Adenocarcinoma Cystic	Primary				OvCA 429				3		3
	OVCA432	Ovary	Ovary	Adenocarcinoma Serous	Primary				OvCA 432				4		4
	OVCAR3	Ovary	Ovary	Adenocarcinoma	Metastasis	Ascites	OVCAR-3	OVCAR-3	NIH:OVCAR-3	NIH:OVCAR-3	3	1	4	3	1
	OVCAR4	Ovary	Ovary	Adenocarcinoma	Metastasis	Ascites	OVCAR-4	OVCAR-4	OVCAR-4	OVCAR-4	3	3	4	3	3
	OVCAR433	Ovary	Ovary	Adenocarcinoma Serous	Primary				OVCAR433				3		3
	OVCAR5	Ovary	Ovary	Adenocarcinoma	Metastasis	Ascites	OVCAR-5	OVCAR-5	OVCAR-5		3	4	3		4
	OVCAR8	Ovary	Ovary	Carcinoma	Primary		OVCAR-8	OVCAR-8	OVCAR-8	OVCAR-8	4	4	4	4	4
	OVISE	Ovary	Ovary	Adenocarcinoma Clear Cell	Metastasis	Other		OVISE	OVISE			3	3		3
	OVK18	Ovary	Ovary	Carcinoma	Primary			OVK-18		OVK18		1		1	1
	OVKATE	Ovary	Ovary	Adenocarcinoma Papillary Serous	Primary			OVKATE	OVKATE	OVKATE		3	4	3	3
	OVMANA	Ovary	Ovary	Adenocarcinoma Clear Cell	Primary				OVMANA	OVMANA			4	3	3
	OVMIU	Ovary	Ovary	Adenocarcinoma Serous	Other			OVMIU				3			3
	OVSAHO	Ovary	Ovary	Adenocarcinoma Papillary Serous	Primary				OVSAHO	OVSAHO			4	3	3
	OVTOKO	Ovary	Ovary	Adenocarcinoma Clear Cell	Metastasis	Other		OVTOKO	OVTOKO	OVTOKO		4	4	4	4
	P12ICHIKAWA	Blood	Blood	Leukemia	Primary		P12-ICHIKAWA	P12-ICHIKAWA		P12-ICHIKAWA	5	5		5	5
	P30OHK	Blood	Blood	Leukemia	Primary		P30-OHK	P30-OHK			5	5			5
	P31FUJ	Blood	Blood	Leukemia	Primary		P31-FUJ	P31-FUJ		P31/FUJ	5	5		5	5
	P32ISH	Blood	Blood	Malignant Lymphoma - Burkitts Type	Primary			P32-ISH				5			5
	P3HR1	Blood	Blood	Malignant Lymphoma - Burkitts Type	Primary					P3HR-1				5	5
	PA1	Ovary	Ovary	Carcinoma	Metastasis	Ascites	PA-1	PA-1	PA-1		1	1	1		1
	PANC0203	Pancreas	Pancreas	Adenocarcinoma	Primary			PANC-02-03	Panc 02.03	Panc 02.03		3	3	3	3
	PANC0213	Pancreas	Pancreas	Adenocarcinoma	Primary					Panc 02.13				3	3
	PANC0327	Pancreas	Pancreas	Adenocarcinoma	Primary		PANC-03-27	PANC-03-27	Panc 03.27	Panc 03.27	3	3	3	3	3
	PANC0403	Pancreas	Pancreas	Adenocarcinoma	Primary			PANC-04-03	Panc 04.03	Panc 04.03		3	3	3	3
	PANC0504	Pancreas	Pancreas	Adenocarcinoma	Primary				Panc 05.04	Panc 05.04			3	3	3
	PANC0813	Pancreas	Pancreas	Adenocarcinoma	Primary		PANC-08-13	PANC-08-13	Panc 08.13	Panc 08.13	3	3	3	3	3
	PANC1	Pancreas	Pancreas	Adenocarcinoma	Primary				PANC-1	PANC-1			4	4	4
	PANC1005	Pancreas	Pancreas	Adenocarcinoma	Primary		PANC-10-05	PANC-10-05		Panc 10.05	3	3		3	3
	PATU8902	Pancreas	Pancreas	Adenocarcinoma	Primary			PA-TU-8902	PA-TU-8902	PA-TU-8902		3	3	3	3
	PATU8988S	Pancreas	Pancreas	Adenocarcinoma	Primary				PA-TU-8988S	PA-TU-8988S			3	3	3
	PATU8988T	Pancreas	Pancreas	Adenocarcinoma	Primary			PA-TU-8988T	PA-TU-8988T	PA-TU-8988T		4	4	4	4
	PC14	Lung	Lung	Adenocarcinoma	Primary		PC-14	PC-14		PC-14	3	3		3	3
	PC3	Other	Prostate	Adenocarcinoma	Metastasis	Bone marrow	PC-3	PC-3	PC-3	PC-3	3	3	3	3	3
	PCI15A	Head-Neck	Larynx	Carcinoma Squamous Cell	Primary			PCI-15A				3			3
	PCI30	Head-Neck	Tongue	Carcinoma Squamous Cell	Primary			PCI-30				4			4
	PCI38	Head-Neck	Tongue	Carcinoma Squamous Cell	Primary			PCI-38				3			3
	PCI4B	Head-Neck	Larynx	Carcinoma Squamous Cell	Primary			PCI-4B				3			3
	PCI6A	Head-Neck	Oral Cavity	Carcinoma Squamous Cell	Primary			PCI-6A				3			3
	PCM6	Blood	Blood	Multiple Myeloma	Primary					PCM6				5	5
	PD1503A	Other	Other	Other	Other		PD1503a				3				3
	PECAPJ15	Head-Neck	Tongue	Carcinoma Squamous Cell	Primary			PE-CA-PJ15	PE/CA-PJ15	PE/CA-PJ15		3	3	3	3
	PECAPJ34CLONEC12	Head-Neck	Oral Cavity	Carcinoma Basal Cell	Other					PE/CA-PJ34 (clone C12)				3	3
	PECAPJ41CLONED2	Head-Neck	Tongue	Carcinoma Squamous Cell	Other					PE/CA-PJ41 (clone D2)				3	3
	PECAPJ49	Head-Neck	Tongue	Carcinoma Squamous Cell	Primary					PE/CA-PJ49				3	3
	PEER	Blood	Blood	Leukemia Acute Lymphocytic	Primary					PEER				5	5
	PEO1	Ovary	Ovary	Adenocarcinoma Cystic	Metastasis	Ascites		PEO1	PE01			4	3		4
	PF382	Blood	Blood	Leukemia	metastasis		PF-382	PF-382		PF-382	5	5		5	5
	PFEIFFER	Blood	Blood	Hodgkin's Lymphoma	Primary				Pfeiffer	Pfeiffer			5	5	5
	PFSK1	Brain	Brain	Medulloblastoma	Primary		PFSK-1	PFSK-1			1	1			1
	PK1	Pancreas	Pancreas	Carcinoma	Metastasis	Liver				PK-1				3	3
	PK45H	Pancreas	Pancreas	Carcinoma	Primary				PK-45H	PK-45H			4	4	4
	PK45P	Pancreas	Pancreas	Carcinoma	Primary				PK-45P				3		3
	PK59	Pancreas	Pancreas	Carcinoma	Metastasis	Liver			PK-59	PK-59			3	3	3
	PK8	Pancreas	Pancreas	Adenocarcinoma Ductal	Metastasis	Liver			PK-8				3		3
	PL18	Pancreas	Pancreas	Adenocarcinoma Ductal	Primary			PL18				3			3
	PL21	Blood	Blood	Leukemia	Primary			PL-21	PL-21	PL-21		5	5	5	5
	PL4	Pancreas	Pancreas	Adenocarcinoma Ductal	Primary			PL4				3			3
	PL45	Pancreas	Pancreas	Adenocarcinoma Ductal	Primary				PL45	PL45			3	3	3
	PLCPRF5	Liver	Liver	Carcinoma	Primary		PLC-PRF-5		PLC/PRF/5	PLC/PRF/5	4		4	4	4
	PSN1	Pancreas	Pancreas	Adenocarcinoma	Primary		PSN1	PSN1	PSN1	PSN1	4	4	4	4	4
	PWR1E	Other	Other	Other	Other			PWR-1E				4			4
	QGP1	Pancreas	Pancreas	Carcinoma Islet Cell	Primary			QGP-1	QGP-1	QGP-1		3	1	3	3
	QIMRWIL	Blood	Blood	Leukemia Acute Myelogenous	Primary		QIMR-WIL	QIMR-WIL			5	5			5
	RAJI	Blood	Blood	Malignant Lymphoma - Burkitts Type	Primary		Raji	Raji	RAJI	Raji	5	5	5	5	5
	RAMOS	Blood	Blood	Malignant Lymphoma - Burkitts Type	Primary				RAMOS				5		5
	RAMOS2G64C10	Blood	Blood	Malignant Lymphoma - Burkitts Type	Primary		Ramos-2G6-4C10	Ramos-2G6-4C10			5	5			5
	RCC10RGB	Kidney	Kidney	Carcinoma	Primary		RCC10RGB	RCC10RGB		RCC10RGB	4	4		4	4
	RCCAB	Kidney	Kidney	Carcinoma	Primary			RCC-AB				4			4
	RCCER	Kidney	Kidney	Carcinoma	Primary			RCC-ER				4			4
	RCCFG2	Kidney	Kidney	Carcinoma	Primary			RCC-FG2				4			4
	RCCJF	Kidney	Kidney	Carcinoma	Primary			RCC-JF				4			4
	RCCJW	Kidney	Kidney	Carcinoma	Primary			RCC-JW				4			4
	RCCMF	Kidney	Kidney	Carcinoma	Primary			RCC-MF				4			4
	RCHACV	Blood	Blood	Leukemia	Primary			RCH-ACV		RCH-ACV		5		5	5
	RCK8	Blood	Blood	Lymphoma Diffuse B Cell	Primary			RC-K8	RC-K8			5	5		5
	RCM1	Colo-Rectal	Colon	Adenocarcinoma	Primary		RCM-1	RCM-1	RCM-1	RCM-1	3	3	3	3	3
	RD	Other	Skeletal Muscle	Rhabdomyosarcoma	Primary		RD	RD		RD	1	1		4	4
	RDES	Bone	Bone	Sarcoma Ewings	Primary					RD-ES				1	1
	REC1	Blood	Blood	Lymphoma B-cell	Primary				REC-1	REC-1			5	5	5
	REH	Blood	Blood	Leukemia Acute Lymphocytic	Primary		REH	REH		Reh	5	5		5	5
	RERFGC1B	Stomach	Stomach	Carcinoma	Primary			RERF-GC-1B	RERF-GC-1B	RERF-GC-1B		1	3	1	1
	RERFLCAD1	Lung	Lung	Adenocarcinoma	Primary					RERF-LC-Ad1				3	3
	RERFLCAD2	Lung	Lung	Adenocarcinoma	Primary					RERF-LC-Ad2				3	3
	RERFLCAI	Lung	Lung	Carcinoma Squamous Cell	Primary					RERF-LC-AI				4	4
	RERFLCFM	Lung	Lung	Carcinoma Small Cell	Metastasis	Pleural effusion	RERF-LC-FM				1				1
	RERFLCKJ	Lung	Lung	Adenocarcinoma	Primary			RERF-LC-KJ	RERF-LC-KJ	RERF-LC-KJ		3	3	3	3
	RERFLCMS	Lung	Lung	Carcinoma Non-Small Cell	Primary		RERF-LC-MS	RERF-LC-MS	RERF-LC-MS	RERF-LC-MS	4	4	1	4	4
	RERFLCOK	Brain	Brain	Astrocytoma	Other				RERF-LC-OK				4		4
	RERFLCSQ1	Lung	Lung	Carcinoma Squamous Cell	Primary			RERF-LC-Sq1		RERF-LC-Sq1		3		4	4
	RF48	Stomach		Lymphoma B-cell	Primary		RF-48	RF-48			5	5			5
	RH1	Other	Skeletal Muscle	Sarcoma Ewings	Metastasis	Bone marrow	RH-1	RH-1			1	1			1
	RH18	Other	Skeletal Muscle	Rhabdomyosarcoma	Primary		RH-18	RH-18			1	1			1
	RH41	Other	Skeletal Muscle	Rhabdomyosarcoma	Primary			RH-41		RH-41		1		4	4
	RI1	Blood	Blood	Lymphoma B-cell	Primary				RI-1	RI-1			5	5	5
	RKN	Ovary	Ovary	Leiomyosarcoma	Primary			RKN	RKN	RKN		4	4	4	4
	RKO	Colo-Rectal	Colon	Carcinoma	Primary		RKO	RKO	RKO	RKO	1	4	4	1	4
	RKOE6	Colo-Rectal	Colon	Carcinoma	Primary				RKO-E6				4		4
	RL	Blood	Blood	Lymphoma B-cell	metastasis		RL	RL	RL	RL	5	5	5	5	5
	RL952	Uterus-Cervix	Uterus	Carcinoma	Primary			RL95-2		RL95-2		3		3	3
	RMGI	Ovary	Ovary	Carcinoma	Metastasis	Ascites	RMG-I	RMG-I	RMG-I	RMG-I	3	3	3	3	3
	RMUGS	Ovary	Ovary	Adenocarcinoma	Primary				RMUG-S	RMUG-S			3	3	3
	RO82W1	Other	Thyroid	Carcinoma Follicular	Primary		RO82-W-1	RO82-W-1			4	4			4
	ROS50	Blood	Blood	Lymphoma Diffuse B Cell	Primary			ROS-50				5			5
	RPMI2650	Head-Neck	Head-Neck	Carcinoma Squamous Cell	Metastasis	Pleural effusion	RPMI-2650	RPMI-2650	RPMI 2650		1	1	1		1
	RPMI6666	Blood	Blood	Leukemia	Primary		RPMI-6666	RPMI-6666		RPMI 6666	5	5		5	5
	RPMI7951	Skin	Skin	Melanoma	Metastasis	Lymph node	RPMI-7951	RPMI-7951	RPMI-7951	RPMI-7951	4	4	4	4	4
	RPMI8226	Blood	Blood	Multiple Myeloma	Primary		RPMI-8226	RPMI-8226	RPMI 8226	RPMI 8226	5	5	5	5	5
	RPMI8402	Blood	Blood	Leukemia Acute Lymphocytic	Primary		RPMI-8402	RPMI-8402		RPMI-8402	5	5		5	5
	RPMI8866	Blood	Blood	Leukemia	Primary		RPMI-8866	RPMI-8866			5	5			5
	RS411	Blood	Blood	Leukemia	Metastasis	Bone Marrow	RS4-11	RS4-11		RS4;11	5	5		5	5
	RT112	Urinary Bladder	Urinary Bladder	Carcinoma Transitional Cell	Primary		RT-112	RT-112	RT-112	RT-112	3	3	3	3	3
	RT11284	Urinary Bladder	Urinary Bladder	Carcinoma Transitional Cell	Primary					RT112/84				3	3
	RT4	Urinary Bladder	Urinary Bladder	Carcinoma Transitional Cell	Primary			RT4	RT4	RT4		3	3	3	3
	RTSG	Uterus-Cervix	Ovary	Adenocarcinoma	Other		RTSG				1				1
	RVH421	Skin	Skin	Melanoma	Metastasis	Brain	RVH-421	RVH-421		RVH-421	2	2		2	2
	RWPE1	Other	Other	Other	Other			RWPE-1				3			3
	RWPE2W99	Other	Other	Other	Other			RWPE2-W99				3			3
	RXF393	Kidney	Kidney	Carcinoma	Primary		RXF393	RXF393			4	4			4
	S117	Other	Thyroid	Sarcoma	Primary		S-117	S-117		S-117	4	4		4	4
	SACC83	Head-Neck	Oral Cavity	Carcinoma	Primary			SACC-83				3			3
	SAOS2	Bone	Bone	Osteosarcoma	Primary		Saos-2	Saos-2			1	1			1
	SAS	Head-Neck	Tongue	Carcinoma Squamous Cell	Primary		SAS	SAS			3	3			3
	SAT	Head-Neck	Head-Neck	Carcinoma Squamous Cell	Primary			SAT				3			3
	SBC1	Lung	Lung	Carcinoma Small Cell	Primary		SBC-1	SBC-1			1	1			1
	SBC3	Lung	Lung	Carcinoma Small Cell	Metastasis	Bone marrow		SBC-3				1			1
	SBC5	Lung	Lung	Carcinoma Small Cell	Metastasis	Pleural effusion	SBC-5	SBC-5		SBC-5	1	1		1	1
	SC1	Blood	Blood	Lymphoma	Primary			Sci-1	SC-1			5	5		5
	SCABER	Urinary Bladder	Bladder	Carcinoma Squamous Cell	Primary			SCaBER		SCaBER		3		3	3
	SCC15	Head-Neck	Tongue	Carcinoma Squamous Cell	Primary		SCC-15	SCC-15	SCC-15	SCC-15	3	3	3	3	3
	SCC25	Head-Neck	Tongue	Carcinoma Squamous Cell	Primary		SCC-25	SCC-25	SCC-25	SCC-25	3	3	3	3	3
	SCC3	Blood	Blood	Lymphoma Non-Hodgkins	Primary		SCC-3	SCC-3	SCC-3		5	5	5		5
	SCC4	Head-Neck	Tongue	Carcinoma Squamous Cell	Primary		SCC-4	SCC-4		SCC-4	3	3		3	3
	SCC9	Head-Neck	Tongue	Carcinoma Squamous Cell	Primary		SCC-9	SCC-9	SCC-9	SCC-9	3	3	4	3	3
	SCC90	Head-Neck	Oral Cavity	Carcinoma Squamous Cell	Primary			SCC90				3			3
	SCCH196	Other	Other	Sarcoma Ewings	Primary			SCCH-196				1			1
	SCCH26	Brain	Brain	Neuroblastoma	Primary		SCCH-26				1				1
	SCH	Stomach	Stomach	Carcinoma	Metastasis	Other	SCH	SCH			3	3			3
	SCLC21H	Lung	Lung	Carcinoma Small Cell	Metastasis	Pleural effusion	SCLC-21H		SCLC-21H	SCLC-21H	1		1	1	1
	SCLC22H	Lung	Lung	Carcinoma Small Cell	Metastasis	Other			SCLC-22H				1		1
	SEM	Blood	Blood	Leukemia	Primary					SEM				5	5
	SET2	Blood	Blood	Leukemia Acute Myelogenous	Primary				SET-2	Set-2			5	5	5
	SF126	Brain	Brain	Glioblastoma	Primary		SF126	SF126		SF126	4	4		4	4
	SF268	Brain	Brain	Glioma	Primary		SF268	SF268	SF268		1	4	4		4
	SF295	Brain	Brain	Glioblastoma	Primary		SF295	SF295		SF-295	4	4		4	4
	SF539	Brain	Brain	Glioma	Primary		SF539	SF539	SF539		4	4	4		4
	SH10TC	Stomach	Stomach	Carcinoma	Primary					SH-10-TC				4	4
	SH4	Skin	Skin	Melanoma	Metastasis	Pleural effusion		SH-4		SH-4		2		2	2
	SHP77	Lung	Lung	Carcinoma Small Cell	Primary		SHP-77	SHP-77		SHP-77	1	1		1	1
	SHSY5Y	Brain	Brain	Neuroblastoma	Metastasis	Bone marrow				SH-SY5Y				1	1
	SIGM5	Blood	Blood	Leukemia Acute Myelogenous	Primary			SIG-M5	SIG-M5	SIG-M5		5	5	5	5
	SIHA	Uterus-Cervix	Cervix	Carcinoma Squamous Cell	Primary		SiHa	SiHa	SiHa		4	4	4		4
	SIMA	Brain	Brain	Neuroblastoma	Primary		SIMA	SIMA		SIMA	1	1		1	1
	SISO	Uterus-Cervix	Cervix	Adenocarcinoma	Primary			SISO				4			4
	SJRH30	Bone	Bone	Rhabdomyosarcoma	Primary		SJRH30	SJRH30	SJCRH30	SJRH30	1	1	1	4	1
	SJSA1	Bone	Bone	Osteosarcoma	Primary		SJSA-1	SJSA-1		SJSA-1	4	4		4	4
	SK23	Skin	Skin	Melanoma	Primary				SK23				2		2
	SKBR3	Breast	Breast	Adenocarcinoma	Metastasis	Pleural effusion			SK-BR-3	SK-BR-3			3	3	3
	SKCO1	Colo-Rectal	Colon	Adenocarcinoma	Metastasis	Ascites	SK-CO-1	SK-CO-1	SK-CO-1	SK-CO-1	3	3	3	3	3
	SKES1	Bone	Bone	Sarcoma Ewings	Primary			SK-ES-1		SK-ES-1		1		1	1
	SKGIIIA	Uterus-Cervix	Cervix	Carcinoma Clear Cell	Primary		SKG-IIIa	SKG-IIIa			3	3			3
	SKGT2	Stomach	Stomach	Carcinoma	Primary			SK-GT-2				3			3
	SKGT4	Head-Neck	Esophagus	Adenocarcinoma	Primary			SK-GT-4				3			3
	SKHEP1	Liver	Liver	Adenocarcinoma	Metastasis	Ascites	SK-HEP-1	SK-HEP-1		SK-HEP-1	4	4		4	4
	SKLMS1	Other	Vulva	Leiomyosarcoma	Primary		SK-LMS-1	SK-LMS-1		SK-LMS-1	4	4		4	4
	SKLU1	Lung	Lung	Adenocarcinoma	Primary		SK-LU-1	SK-LU-1		SK-LU-1	4	4		4	4
	SKM1	Blood	Blood	Myelodysplasia	Primary		SKM-1	SKM-1	SKM-1	SKM-1	5	5	5	5	5
	SKMEL1	Skin	Skin	Melanoma	Metastasis	Other		SK-MEL-1	SK-MEL-1	SK-MEL-1		2	2	2	2
	SKMEL2	Skin	Skin	Melanoma	Metastasis	Other	SK-MEL-2	SK-MEL-2	SK-MEL-2	SK-MEL-2	2	2	2	2	2
	SKMEL24	Skin	Skin	Melanoma	Metastasis	Lymph node	SK-MEL-24	SK-MEL-24	SK-MEL-24	SK-MEL-24	2	2	2	2	2
	SKMEL28	Skin	Skin	Melanoma	Primary		SK-MEL-28	SK-MEL-28	SK-MEL-28	SK-MEL-28	2	2	2	2	2
	SKMEL3	Skin	Skin	Melanoma	Metastasis	Lymph node	SK-MEL-3	SK-MEL-3	SK-MEL-3	SK-MEL-3	2	2	2	2	2
	SKMEL30	Skin	Skin	Melanoma	metastasis		SK-MEL-30	SK-MEL-30	SK-MEL-30	SK-MEL-30	2	2	2	2	2
	SKMEL31	Skin	Skin	Melanoma	Primary			SK-MEL-31	SK-MEL-31	SK-MEL-31		2	2	2	2
	SKMEL5	Skin	Skin	Melanoma	Metastasis	Lymph node	SK-MEL-5	SK-MEL-5	SK-MEL-5	SK-MEL-5	2	2	2	2	2
	SKMES1	Lung	Lung	Carcinoma Squamous Cell	Metastasis	Pleural effusion	SK-MES-1	SK-MES-1	SK-MES-1	SK-MES-1	4	4	4	4	4
	SKMG1	Brain	Brain	Astrocytoma	Primary		SK-MG-1	SK-MG-1			4	4			4
	SKMM2	Blood	Blood	Leukemia	Primary		SK-MM-2	SK-MM-2	SK-MM-2	SK-MM-2	5	5	5	5	5
	SKN	Uterus-Cervix	Uterus	Other	Primary			SKN				4			4
	SKN3	Head-Neck	Head-Neck	Carcinoma Squamous Cell	Primary			SKN-3				3			3
	SKNAS	Brain	Brain	Neuroblastoma	Metastasis	Bone marrow	SK-N-AS	SK-N-AS	SK-N-AS	SK-N-AS	1	1	1	4	1
	SKNBE2	Brain	Brain	Neuroblastoma	Metastasis	Bone marrow				SK-N-BE(2)				1	1
	SKNDZ	Brain	Brain	Neuroblastoma	Metastasis	Bone marrow	SK-N-DZ	SK-N-DZ	SK-N-DZ	SK-N-DZ	1	1	1	1	1
	SKNEP1	Other	Kidney	Sarcoma Ewings	Metastasis	Pleural effusion	SK-NEP-1	SK-NEP-1			1	1			1
	SKNFI	Brain	Brain	Neuroblastoma	metastasis		SK-N-FI	SK-N-FI	SK-N-FI	SK-N-FI	1	1	1	1	1
	SKNMC	Other	Other	Askin Tumor	Metastasis	Other				SK-N-MC				1	1
	SKNSH	Brain	Brain	Neuroblastoma	Metastasis	Bone marrow		SK-N-SH	SK-N-SH	SK-N-SH		1	1	4	1
	SKOV3	Ovary	Ovary	Adenocarcinoma	Metastasis	Ascites	SK-OV-3	SK-OV-3	SK-OV-3	SK-OV-3	4	1	4	4	4
	SKPNDW	Bone	Bone	Primitive neuroectodermal tumor (PNET)	Primary			SK-PN-DW				1			1
	SKUT1	Other	Other	Leiomyosarcoma	Primary		SK-UT-1	SK-UT-1		SK-UT-1	1	4		4	4
	SLVL	Blood	Blood	Lymphoma	Primary			SLVL				5			5
	SN12C	Kidney	Kidney	Carcinoma Renal Cell	Primary		SN12C	SN12C			4	4			4
	SNB19	Brain	Brain	Astrocytoma	Other		SNB19			SNB-19	4			4	4
	SNB75	Brain	Brain	Glioblastoma	Primary			SNB75				4			4
	SNGM	Uterus-Cervix	Uterus	Adenocarcinoma Endometrioid	Metastasis	Lymph node	SNG-M	SNG-M		SNG-M	1	3		4	4
	SNU1	Stomach	Stomach	Carcinoma	Primary		NCI-SNU-1	NCI-SNU-1	SNU-1	SNU-1	1	3	1	1	3
	SNU1040	Colo-Rectal	Colon	Adenocarcinoma	Primary			SNU-1040		SNU-1040		3		3	3
	SNU1076	Head-Neck	Larynx	Carcinoma Squamous Cell	Primary					SNU-1076				3	3
	SNU1077	Uterus-Cervix	Uterus	Other	Primary					SNU-1077				3	3
	SNU1079	Other	Other	Carcinoma	Primary					SNU-1079				4	4
	SNU1105	Brain	Brain	Glioblastoma	Primary					SNU-1105				4	4
	SNU119	Ovary	Ovary	Adenocarcinoma Serous	Metastasis	Ascites				SNU-119				3	3
	SNU1196	Other	Other	Carcinoma	Primary					SNU-1196				3	3
	SNU1214	Head-Neck	Larynx	Carcinoma Squamous Cell	Primary					SNU-1214				3	3
	SNU1272	Kidney	Kidney	Carcinoma Clear Cell	Primary					SNU-1272				4	4
	SNU16	Stomach	Stomach	Carcinoma	Primary		NCI-SNU-16	NCI-SNU-16	SNU-16	SNU-16	3	3	3	3	3
	SNU175	Colo-Rectal	Colon	Adenocarcinoma	Metastasis	Other		SNU-175		SNU-175		3		3	3
	SNU182	Liver	Liver	Carcinoma Hepatocellular	Primary			SNU-182	SNU-182	SNU-182		4	4	4	4
	SNU201	Brain	Brain	Glioblastoma	Primary					SNU-201				4	4
	SNU213	Pancreas	Pancreas	Adenocarcinoma	Primary					SNU-213				3	3
	SNU216	Stomach	Stomach	Carcinoma	Metastasis	Lymph node			SNU-216	SNU-216			3	3	3
	SNU245	Other	Other	Carcinoma	Primary					SNU-245				3	3
	SNU283	Colo-Rectal	Rectum	Adenocarcinoma	Metastasis	Other		SNU-283		SNU-283		3		3	3
	SNU308	Other	Gall Bladder	Carcinoma	Primary					SNU-308				3	3
	SNU324	Pancreas	Pancreas	Adenocarcinoma	Primary					SNU-324				3	3
	SNU387	Liver	Liver	Carcinoma Hepatocellular	Primary		SNU-387	SNU-387	SNU-387	SNU-387	4	4	4	4	4
	SNU398	Liver	Liver	Carcinoma Hepatocellular	Primary			SNU-398	SNU-398	SNU-398		1	1	1	1
	SNU407	Colo-Rectal	Rectum	Adenocarcinoma	Metastasis	Other		SNU-407		SNU-407		3		3	3
	SNU410	Pancreas	Pancreas	Adenocarcinoma	Metastasis	Liver				SNU-410				4	4
	SNU423	Liver	Liver	Carcinoma Hepatocellular	Primary		SNU-423	SNU-423	SNU-423	SNU-423	4	4	4	4	4
	SNU449	Liver	Liver	Carcinoma Hepatocellular	Primary		SNU-449	SNU-449	SNU-449	SNU-449	4	4	4	4	4
	SNU46	Head-Neck	Larynx	Carcinoma Squamous Cell	Primary					SNU-46				3	3
	SNU466	Brain	Brain	Glioblastoma	Primary					SNU-466				2	2
	SNU475	Liver	Liver	Carcinoma Hepatocellular	Primary		SNU-475	SNU-475	SNU-475	SNU-475	4	4	4	4	4
	SNU478	Colo-Rectal	Papil de Vater	Adenocarcinoma	Primary					SNU-478				3	3
	SNU484	Stomach	Stomach	Carcinoma	Primary				SNU-484				1		1
	SNU5	Stomach	Stomach	Carcinoma	Metastasis	Ascites	NCI-SNU-5	NCI-SNU-5	SNU-5	SNU-5	4	4	3	4	4
	SNU503	Colo-Rectal	Rectum	Adenocarcinoma	Metastasis	Other				SNU-503				3	3
	SNU520	Stomach	Stomach	Carcinoma	Primary					SNU-520				3	3
	SNU601	Stomach	Stomach	Carcinoma	Metastasis	Ascites			SNU-601				3		3
	SNU61	Colo-Rectal	Rectum	Adenocarcinoma	Metastasis	Liver		SNU-61		SNU-61		3		3	3
	SNU620	Stomach	Stomach	Carcinoma	Metastasis	Ascites			SNU-620	SNU-620			3	3	3
	SNU626	Brain	Brain	Glioblastoma	Primary					SNU-626				4	4
	SNU638	Stomach	Stomach	Carcinoma	Metastasis	Ascites			SNU-638				3		3
	SNU668	Stomach	Stomach	Carcinoma	Metastasis	Ascites			SNU-668				4		4
	SNU719	Stomach	Stomach	Carcinoma	Primary				SNU-719				3		3
	SNU738	Brain	Brain	Oligodendroglioma	Primary					SNU-738				4	4
	SNU761	Liver	Liver	Carcinoma	Primary					SNU-761				4	4
	SNU81	Colo-Rectal	Colon	Adenocarcinoma	Primary			SNU-81				3			3
	SNU840	Ovary	Ovary	Brenner tumor	Primary					SNU-840				3	3
	SNU878	Liver	Liver	Carcinoma	Primary					SNU-878				4	4
	SNU899	Head-Neck	Larynx	Carcinoma Squamous Cell	Primary					SNU-899				3	3
	SNUC1	Colo-Rectal	Colon	Adenocarcinoma	metastasis		SNU-C1	SNU-C1	SNU-C1	SNU-C1	3	3	3	3	3
	SNUC2A	Colo-Rectal	Colon	Carcinoma	Primary					SNU-C2A				3	3
	SNUC2B	Colo-Rectal	Colon	Carcinoma	Primary		SNU-C2B	SNU-C2B			3	3			3
	SNUC4	Colo-Rectal	Colon	Adenocarcinoma	Primary					SNU-C4				3	3
	SNUC5	Colo-Rectal	Colon	Adenocarcinoma	Primary			SNU-C5		SNU-C5		3		3	3
	SQ1	Lung	Lung	Carcinoma Squamous Cell	Primary					Sq-1				3	3
	SR	Blood	Blood	Lymphoma Immunoblastic Large Cell	Primary		SR	SR	SR		5	5	5		5
	SR786	Blood	Blood	Lymphoma Anaplastic Large Cell	Primary				SR-786	SR-786			5	5	5
	ST486	Blood	Blood	Malignant Lymphoma - Burkitts Type	metastasis		ST486	ST486		ST486	5	5		5	5
	STS0421	Stomach	Stomach	Adenocarcinoma	Primary			STS-0421				4			4
	SU8686	Pancreas	Pancreas	Adenocarcinoma Ductal	Metastasis	Liver		SU8686	SU.86.86	SU.86.86		3	3	3	3
	SUDHL1	Blood	Blood	Lymphoma Non-Hodgkins	metastasis		SU-DHL-1	SU-DHL-1	SU-DHL-1	SU-DHL-1	5	5	5	5	5
	SUDHL10	Blood	Blood	Lymphoma B-cell	Primary			SU-DHL-10	SU-DHL-10	SU-DHL-10		5	5	5	5
	SUDHL16	Blood	Blood	Lymphoma B-cell	Primary			SU-DHL-16	SU-DHL-16			5	5		5
	SUDHL4	Blood	Blood	Lymphoma B-cell	Primary			SU-DHL-4	SU-DHL-4	SU-DHL-4		5	5	5	5
	SUDHL5	Blood	Blood	Lymphoma B-cell	Primary			SU-DHL-5	SU-DHL-5	SU-DHL-5		5	5	5	5
	SUDHL6	Blood	Blood	Lymphoma	Primary			SU-DHL-6	SU-DHL-6	SU-DHL-6		5	5	5	5
	SUDHL8	Blood	Blood	Lymphoma B-cell	Primary			SU-DHL-8	SU-DHL-8	SU-DHL-8		5	5	5	5
	SUIT2	Pancreas	Pancreas	Adenocarcinoma Tubular	Primary			SUIT-2	SUIT-2	SUIT-2		4	3	4	4
	SUM1315M02	Breast	Breast	Carcinoma	Primary				SUM 1315M02				4		4
	SUM149PT	Breast	Breast	Carcinoma	Primary				SUM 149PT				3		3
	SUM159PT	Breast	Breast	Carcinoma	Primary				SUM 159PT				4		4
	SUM229PE	Breast	Breast	Carcinoma	Metastasis	Pleural effusion			SUM 229PE				3		3
	SUM52PE	Breast	Breast	Carcinoma	Metastasis	Pleural effusion			SUM 52PE				3		3
	SUPB15	Blood	Blood	Leukemia Acute Lymphocytic	Primary			SUP-B15	SUP-B15	SUP-B15		5	5	5	5
	SUPB8	Blood	Blood	Leukemia	Primary		SUP-B8	SUP-B8			5	5			5
	SUPHD1	Blood	Blood	Hodgkin's Lymphoma	Primary			SUP-HD1		SUP-HD1		5		5	5
	SUPM2	Blood	Blood	Lymphoma Diffuse Large B Cell	Primary			SUP-M2		SUP-M2		5		5	5
	SUPT1	Blood	Blood	Lymphoma	Primary		SUP-T1	SUP-T1		SUP-T1	5	5		5	5
	SUPT11	Blood	Blood	Leukemia	Primary					SUP-T11				5	5
	SW1088	Brain	Brain	Astrocytoma	Primary		SW1088	SW1088		SW 1088	4	4		4	4
	SW1116	Colo-Rectal	Colon	Adenocarcinoma	Primary		SW1116	SW1116	SW 1116	SW1116	3	3	3	3	3
	SW1271	Lung	Lung	Carcinoma Small Cell	Primary			SW1271		SW 1271		4		4	4
	SW13	Other	Adrenal	Adenocarcinoma	Primary		SW13	SW13			1	1			1
	SW1353	Bone	Bone	Chondrosarcoma	Primary					SW 1353				4	4
	SW1417	Colo-Rectal	Colon	Adenocarcinoma	Primary		SW1417	SW1417	SW 1417	SW1417	3	3	3	3	3
	SW1463	Colo-Rectal	Colon	Adenocarcinoma	Primary		SW1463	SW1463	SW 1463	SW1463	3	3	3	3	3
	SW156	Kidney	Kidney	Carcinoma	Primary			SW156				4			4
	SW1573	Lung	Lung	Adenocarcinoma Bronchioloalveolar	Primary		SW1573	SW1573	SW 1573	SW 1573	1	4	4	4	4
	SW1710	Urinary Bladder	Urinary Bladder	Carcinoma Transitional Cell	Primary		SW1710	SW1710		SW-1710	4	4		4	4
	SW1783	Brain	Brain	Astrocytoma	Primary		SW1783	SW1783		SW 1783	4	4		4	4
	SW1990	Pancreas	Pancreas	Adenocarcinoma	metastasis		SW1990	SW1990	SW 1990	SW 1990	3	3	3	3	3
	SW403	Colo-Rectal	Colon	Adenocarcinoma	Primary		SW403		SW 403	SW403	3		3	3	3
	SW48	Colo-Rectal	Colon	Adenocarcinoma	Primary		SW48	SW48	SW 48	SW48	3	3	3	3	3
	SW480	Colo-Rectal	Colon	Adenocarcinoma	Primary				SW 480	SW480			4	3	3
	SW527	Colo-Rectal	Colon	Adenocarcinoma	Other				SW 527				4		4
	SW579	Other	Thyroid	Carcinoma Squamous Cell	Primary					SW579				4	4
	SW620	Colo-Rectal	Colon	Adenocarcinoma	Metastasis	Lymph node	SW620	SW620	SW 620	SW620	3	4	4	3	3
	SW626	Colo-Rectal	Colon	Carcinoma	Metastasis	Other	SW626	SW626			3	3			3
	SW684	Other	Connective Tissue	Fibrosarcoma	Primary		SW684	SW684			4	4			4
	SW756	Uterus-Cervix	Cervix	Carcinoma Squamous Cell	Primary			SW756				4			4
	SW780	Urinary Bladder	Urinary Bladder	Carcinoma Transitional Cell	Primary		SW780	SW780	SW 780	SW 780	3	3	3	3	3
	SW837	Colo-Rectal	Rectum	Adenocarcinoma	Primary		SW837	SW837	SW 837	SW837	3	3	3	3	3
	SW872	Other	Other	Liposarcoma	Primary		SW872	SW872			4	4			4
	SW900	Lung	Lung	Carcinoma Non-Small Cell	Primary		SW900	SW900	SW 900	SW 900	4	3	3	3	3
	SW948	Colo-Rectal	Colon	Adenocarcinoma	Primary		SW948	SW948	SW 948	SW948	3	3	3	3	3
	SW954	Other	Vulva	Carcinoma Squamous Cell	Primary		SW954	SW954			3	3			3
	SW962	Other	Vulva	Carcinoma	Metastasis	Lymph node	SW962	SW962			4	4			4
	SW982	Other	Breast	Sarcoma Synovial	Primary		SW982	SW982	SW 982		4	4	4		4
	T173	Bone	Bone	Osteosarcoma	Primary		TI-73			T1-73	4			4	4
	T24	Urinary Bladder	Urinary Bladder	Carcinoma	Primary		T-24	T-24		T24	4	4		4	4
	T3M4	Pancreas	Pancreas	Adenocarcinoma	Primary					T3M-4				3	3
	T47D	Breast	Breast	Adenocarcinoma Ductal	Metastasis	Pleural effusion	T47D	T47D	T-47D	T-47D	3	3	3	3	3
	T84	Colo-Rectal	Colon	Carcinoma	Metastasis	Other	T84	T84	T84	T84	3	3	3	3	3
	T98G	Brain	Brain	Glioblastoma	Primary		T98G	T98G	T98G	T98G	4	4	4	4	4
	TALL1	Blood	Blood	Leukemia Acute Lymphocytic	Primary		TALL-1			TALL-1	5			5	5
	TASK1	Other	Other	Askin Tumor	Primary			TASK1				1			1
	TC71	Bone	Bone	Sarcoma Ewings	Primary			TC-71	TC-71	TC-71		1	1	1	1
	TCCPAN2	Pancreas	Pancreas	Carcinoma	Metastasis	Ascites			TCC-PAN2	TCC-PAN2			3	3	3
	TCCSUP	Urinary Bladder	Urinary Bladder	Carcinoma Transitional Cell	Primary		TCCSUP	TCCSUP			4	4			4
	TCO1	Other	Thyroid	Carcinoma	Primary		TCO-1				1				1
	TCYIK	Uterus-Cervix	Cervix	Other	Primary		TC-YIK	TC-YIK			1	1			1
	TDOTT	Head-Neck	Esophagus	Carcinoma Squamous Cell	Metastasis	Other		T-T		T.T		3		3	3
	TE1	Head-Neck	Esophagus	Carcinoma Squamous Cell	Primary		TE-1	TE-1		TE-1	4	3		3	3
	TE10	Head-Neck	Esophagus	Carcinoma Squamous Cell	Primary		TE-10	TE-10		TE-10	3	3		3	3
	TE11	Head-Neck	Esophagus	Carcinoma Squamous Cell	Primary		TE-11	TE-11		TE-11	3	3		3	3
	TE12	Head-Neck	Esophagus	Carcinoma Squamous Cell	Primary		TE-12	TE-12			3	3			3
	TE14	Head-Neck	Esophagus	Carcinoma Squamous Cell	Primary					TE-14				3	3
	TE15	Head-Neck	Esophagus	Carcinoma Squamous Cell	Primary		TE-15	TE-15		TE-15	3	3		3	3
	TE161T	Blood	Blood	Malignant Lymphoma - Burkitts Type	Primary		TE-161-T				4				4
	TE4	Head-Neck	Esophagus	Carcinoma Squamous Cell	Primary			TE-4		TE-4		3		3	3
	TE441T	Other	Skeletal Muscle	Rhabdomyosarcoma	Primary			TE-441-T		TE 441.T		1		4	4
	TE5	Head-Neck	Esophagus	Carcinoma Squamous Cell	Primary		TE-5	TE-5		TE-5	3	3		3	3
	TE6	Head-Neck	Esophagus	Carcinoma	Primary		TE-6	TE-6		TE-6	3	3		3	3
	TE617T	Other	Skeletal Muscle	Rhabdomyosarcoma	Primary					TE 617.T				1	1
	TE8	Head-Neck	Esophagus	Carcinoma Squamous Cell	Primary		TE-8	TE-8		TE-8	4	4		4	4
	TE9	Head-Neck	Esophagus	Carcinoma Squamous Cell	Metastasis	Pleural effusion	TE-9	TE-9		TE-9	3	3		3	3
	TEN	Uterus-Cervix	Uterus	Clear cell carcinoma	Primary					TEN				3	3
	TF1	Blood	Blood	Erythroleukemia	Primary					TF-1				5	5
	TGBC11TKB	Stomach	Stomach	Carcinoma	Metastasis	Lymph node	TGBC11TKB	TGBC11TKB		TGBC11TKB	3	3		3	3
	TGBC1TKB	Other	Gall Bladder	Carcinoma	Metastasis	Lymph node	TGBC1TKB	TGBC1TKB			3	3			3
	TGBC24TKB	Other	Gall Bladder	Carcinoma	Metastasis	Ascites	TGBC24TKB	TGBC24TKB			3	3			3
	TGW	Brain	Brain	Neuroblastoma	Primary		TGW	TGW			1	1			1
	THP1	Blood	Blood	Leukemia Acute Myelogenous	Primary		THP-1	THP-1	THP-1	THP-1	5	5	5	5	5
	TK	Blood	Blood	Lymphoma Non-Hodgkins	Primary			TK	TK			5	5		5
	TK10	Kidney	Kidney	Carcinoma	Primary		TK10	TK10	TK-10		4	4	4		4
	TM31	Brain	Brain	Astrocytoma	Primary					TM-31				4	4
	TMD8	Blood	Blood	Lymphoma Diffuse B Cell	Primary				TMD8				5		5
	TO175T	Blood	Blood	Lymphoma Hodgkins	Primary					TO 175.T				4	4
	TOLEDO	Blood	Blood	Lymphoma B-cell	Primary				Toledo	Toledo			5	5	5
	TOV112D	Ovary	Ovary	Adenocarcinoma Endometrioid	Primary			TOV-112D	TOV-112D	TOV-112D		1	1	1	1
	TOV21G	Ovary	Ovary	Adenocarcinoma	Primary			TOV-21G		TOV-21G		4		4	4
	TT	Other	Thyroid	Carcinoma	Primary		TT	TT		TT	1	1		1	1
	TT2609C02	Other	Thyroid	Carcinoma Follicular	Primary			TT2609-C02		TT2609-C02		4		4	4
	TUHR10TKB	Kidney	Kidney	Carcinoma	Primary					TUHR10TKB				4	4
	TUHR14TKB	Kidney	Kidney	Carcinoma	Primary					TUHR14TKB				4	4
	TUHR4TKB	Kidney	Kidney	Carcinoma	Primary					TUHR4TKB				4	4
	TUR	Blood	Blood	Leukemia	Primary		TUR	TUR			5	5			5
	TYKNU	Ovary	Ovary	Carcinoma	Primary		TYK-nu	TYK-nu	TYK-nu	TYK-nu	1	4	4	1	4
	TYKNUCPR	Ovary	Ovary	Carcinoma	Other				TYK-nu.CP-r				4		4
	U031	Kidney	Kidney	Carcinoma	Primary		U031	U031			4	4			4
	U118MG	Brain	Brain	Astrocytoma	Other		U-118-MG	U-118-MG			4	4			4
	U138MG	Brain	Brain	Astrocytoma	Primary					U-138 MG				4	4
	U251MG	Brain	Brain	Astrocytoma	Primary		U251	U251		U-251 MG	4	4		4	4
	U266	Brain	Blood	Multiple Myeloma	Primary		U-266	U-266	U266B1		5	5	5		5
	U266B1	Blood	Blood	Multiple Myeloma	Primary					U266B1				5	5
	U2932	Blood	Blood	Lymphoma Diffuse B Cell	Primary				U-2932				5		5
	U2OS	Bone	Bone	Osteosarcoma	Primary		U-2-OS	U-2-OS	U-2 OS	U-2 OS	4	1	4	4	4
	U698M	Blood	Blood	Lymphoma B-cell	Primary		U-698-M	U-698-M	U-698-M		5	5	5		5
	U87MG	Brain	Brain	Glioblastoma	Primary		U-87-MG	U-87-MG		U-87 MG	4	4		4	4
	U937	Blood	Blood	Lymphoma Diffuse Large B Cell	Primary				U-937	U-937			5	5	5
	UACC257	Skin	Skin	Melanoma	Primary		UACC-257	UACC-257	UACC-257	UACC-257	2	2	2	2	2
	UACC62	Skin	Skin	Melanoma	Primary		UACC-62	UACC-62		UACC-62	2	2		2	2
	UACC812	Breast	Breast	Adenocarcinoma Ductal	Primary		UACC-812	UACC-812	UACC-812	UACC-812	3	3	3	3	3
	UACC893	Breast	Breast	Adenocarcinoma Ductal	Primary			UACC-893	UACC-893	UACC-893		3	3	3	3
	UCSD242L	Skin	Skin	Melanoma	Primary				UCSD-242l				2		2
	UE6E7T3	Other	Other	Other	Other			UE6E7T-3				4			4
	UKE1	Other	Other	Other	Other				UKE-1				5		5
	UMC11	Lung	Lung	Carcinoid tumor	Primary		UMC-11	UMC-11	UMC-11		1	1	1		1
	UMUC1	Urinary Bladder	Urinary Bladder	Carcinoma Transitional Cell	Metastasis	Lymph node			UM-UC-1				3		3
	UMUC3	Urinary Bladder	Urinary Bladder	Carcinoma Transitional Cell	Primary		UM-UC-3	UM-UC-3	UM-UC-3	UM-UC-3	1	4	4	4	4
	UT7	Blood	Blood	Leukemia Acute Myelogenous	Primary					UT-7				5	5
	UWB1289	Ovary	Ovary	Carcinoma	Primary			UWB1.289				3			3
	VAESBJ	Bone	Bone	Sarcoma	Metastasis	Bone marrow	VA-ES-BJ	VA-ES-BJ			4	4			4
	VAL	Blood	Blood	Lymphoma Diffuse Large B Cell	Primary			VAL				5			5
	VCAP	Other	Prostate	Carcinoma	Metastasis	Bone Marrow		VCaP		VCaP		1		1	1
	VMCUB1	Urinary Bladder	Urinary Bladder	Carcinoma Transitional Cell	Primary		VM-CUB-1	VM-CUB-1		VM-CUB1	3	3		3	3
	VMRCLCD	Lung	Lung	Adenocarcinoma	Primary			VMRC-LCD	VMRC-LCD			1	1		1
	VMRCMELG	Skin	Skin	Melanoma	Primary		VMRC-MELG				2				2
	VMRCRCW	Kidney	Kidney	Carcinoma Renal Cell	Primary					VMRC-RCW				4	4
	VMRCRCZ	Kidney	Kidney	Carcinoma Renal Cell	Primary		VMRC-RCZ	VMRC-RCZ		VMRC-RCZ	4	4		4	4
	WERIRB1	Other	Eye	Retinoblastoma	Primary		WERI-Rb-1				1				1
	WIDR	Colo-Rectal	Rectum	Adenocarcinoma	Other				WiDr				3		3
	WIL2NS	Other	Other	Other	Other			WIL2-NS				5			5
	WM115	Skin	Skin	Melanoma	Metastasis	Other	WM-115	WM-115	WM-115	WM-115	2	4	2	2	2
	WM1552C	Skin	Skin	Melanoma	Primary			WM1552C				4			4
	WM1799	Skin	Skin	Melanoma	Primary					WM1799				2	2
	WM2664	Skin	Skin	Melanoma	Metastasis	Other		WM-266-4	WM-266-4	WM-266-4		2	2	2	2
	WM278	Skin	Skin	Melanoma	Primary			WM278				2			2
	WM35	Skin	Skin	Melanoma	Primary			WM35				2			2
	WM793	Skin	Skin	Melanoma	Primary			WM793B		WM-793		3		4	4
	WM88	Skin	Skin	Melanoma	Metastasis	Other				WM-88				2	2
	WM983B	Skin	Skin	Melanoma	Metastasis	Lymph node				WM-983B				2	2
	WSUDLCL2	Blood	Blood	Lymphoma B-cell	Primary			WSU-DLCL2	WSU-DLCL2	WSU-DLCL2		5	5	5	5
	WSUFSCCL	Blood	Blood	Lymphoma Non-Hodgkins	Primary				WSU-FSCCL				5		5
	WSUNHL	Blood	Blood	Lymphoma B-cell	Primary		WSU-NHL	WSU-NHL	WSU-NHL		5	5	5		5
	YAPC	Pancreas	Pancreas	Carcinoma	Primary		YAPC	YAPC	YAPC	YAPC	3	3	3	3	3
	YD10B	Head-Neck	Oral Cavity	Carcinoma Squamous Cell	Primary					YD-10B				3	3
	YD15	Head-Neck	Oral Cavity	Carcinoma Squamous Cell	Primary					YD-15				3	3
	YD38	Head-Neck	Oral Cavity	Carcinoma Squamous Cell	Primary					YD-38				3	3
	YD8	Head-Neck	Oral Cavity	Carcinoma Squamous Cell	Primary					YD-8				4	4
	YH13	Brain	Brain	Glioblastoma	Primary		YH-13	YH-13		YH-13	4	4		4	4
	YKG1	Brain	Brain	Glioblastoma	Primary		YKG-1	YKG-1		YKG1	4	4		4	4
	YMB1	Breast	Breast	Adenocarcinoma Ductal	Metastasis	Ascites			YMB-1	YMB-1			3	3	3
	YMB1E	Breast	Breast	Adenocarcinoma Ductal	Other	Ascites			YMB-1-E				3		3
	YT	Blood	Blood	Lymphoma	Primary			YT				5			5
	ZR751	Breast	Breast	Adenocarcinoma Ductal	Metastasis	Ascites			ZR-75-1	ZR-75-1			3	3	3
	ZR7530	Breast	Breast	Adenocarcinoma Ductal	Metastasis	Ascites	ZR-75-30	ZR-75-30	ZR-75-30	ZR-75-30	3	3	3	3	3
